# Supplementary material for: Prediction of the Formation of Reactive Metabolites by A Novel Classifier Approach Based on Enrichment Factor Optimization (EFO) as Implemented in the VEGA Program
Source: Molecules. 2018 Nov 13;23(11):2955. doi: 10.3390/molecules23112955 (PMC6278469; doi:10.3390/molecules23112955)
Supplement: Supplementary file 1 [file molecules-23-02955-s001.zip]

Archive with 3 entries (3 files):
- Table_S2.xlsx
- Scheme_S1.docx
- Table_S1.xlsx
