# Supplementary material for: Prediction of the Formation of Reactive Metabolites by A Novel Classifier Approach Based on Enrichment Factor Optimization (EFO) as Implemented in the VEGA Program
Source: Molecules. 2018 Nov 13;23(11):2955. doi: 10.3390/molecules23112955 (PMC6278469; doi:10.3390/molecules23112955)
Supplement: Supplementary file 1 [file molecules-23-02955-s001.zip › Table_S2.xlsx]

## Sheet: Scores
MOLECULE	React_first	React_all	first_6_N	first_6_I	all_6_N	all_6_I
1-(3-Trifluoromethylphenyl)piperazine	0	0	1.22138	71.2023	14.7263	7.47195
1-(4-Methoxyphenyl)piperazine	0	0	0.259956	75.4551	12.8301	5.5527
1-(trans-4-{[(2,4-Difluorophenyl)sulfonyl]amino}-cyclohexyl)-2-[(3S)-3-fluoropyrrolidin-1-yl]-2-oxo-ethanaminium chloride, (1S)- (MRL-B)	0	1	0.851725	70.3922	20.2978	13.7343
1-(trans-4-{[(4-Trifluoromethoxyphenyl)sulfonyl]-amino}-cyclohexyl)-2-[(3S)-3-fluoropyrrolidin-1-yl]-2-oxo-ethanaminium chloride, (1S)- (MRL-A)	0	1	1.86839	86.6562	22.7003	17.6851
1,1-Dichloroethylene	1	1	-3.15354	-1.91627	6.81381	1.08001
1,2,3,4-Tetrahydro-1-naphthol, (R)-	0	0	0.606463	65.7182	11.8026	3.22194
1,2,3,4-Tetrahydro-1-naphthol, (S)-	0	0	0.402077	63.3221	11.7016	3.09066
1,2-Dibromoethane	1	1	-2.55777	12.2788	8.4851	1.01879
1,2-Dibromopropane, (R)-	0	0	-2.04529	30.8244	9.65507	1.84888
1,2-Dibromopropane, (S)-	0	0	-2.04529	30.8163	9.66211	1.809
1,2-Dichloroethane	1	1	-2.75127	16.3737	7.62041	1.25064
1,3-Dichloropropene, E-	1	1	-2.43927	14.1396	8.83831	1.95353
1,3-Dichloropropene, Z-	1	1	-2.23598	14.2694	8.88454	1.96084
1,3-Dinitropyrene	1	1	0.646336	54.2408	6.36186	1.86824
1,5-Dicaffeoylquinic acid	0	0	1.75758	52.2792	25.103	21.9796
1,6-Dinitropyrene	1	1	-2.13955	17.3071	4.75164	-0.133509
1,8-Cineole	0	0	-1.29666	51.663	13.1475	2.2196
1,8-Dinitropyrene	1	1	-0.076387	42.4577	5.78661	0.830026
1-[(2-Ethyl-4-methyl-1H-imidazol-5-yl)methyl]-4-[4-(trifluoromethyl)-2-pyridinyl]piperazine	1	1	0.948128	64.0928	17.4097	9.63766
1-{[6-Carboxy-2-(4-chlorophenyl)-3-cyclohexyl-1H-indol-1-yl]acetyl}-N,N-diethylpiperazin-4-aminium chloride	0	0	3.49185	122.911	20.8919	21.3653
11-alpha-Hydroxyprogesterone	0	0	0.907528	96.5265	18.5095	6.86342
16-alpha-Hydroxyprogesterone	0	0	0.148719	88.3181	17.8168	6.1027
17-AA-Geldanamycin	0	1	3.75319	94.5251	32.4602	29.138
17-A-Geldanamycin	0	1	3.78645	96.9343	30.0957	23.5492
17-DMA-Geldanamycin	0	1	4.31981	125.295	35.4341	33.7055
19-Norandrostenediol	0	0	0.006244	84.7156	18.6226	5.20774
1-Chloro-2,4-dinitrobenzene	0	0	-1.10824	23.6002	7.11342	0.081876
1-Methyl-N-{(1S)-1-[5-(2-naphthyl)-1H-imidazol-2-yl]-7-oxooctyl)piperidine-4-carboxamide	0	0	3.01347	114.134	18.3288	17.7261
1-Naphthol	0	0	0.431081	52.3556	9.47955	2.65171
1-Naphthylisothiocyanate	1	1	-4.32088	-23.1148	4.37298	-1.37674
1-Naphthylthiourea	0	1	-0.254045	32.6807	8.44875	2.43691
1-Nitropyrene	0	0	1.62732	73.0817	7.11232	2.55091
2-(3,4-Dihydro-1(2H)-quinolinyl)-N-(4-ethoxy-phenyl)acetamide	0	0	-0.226066	59.4087	11.8267	6.03196
2-(3-Chlorobenzyloxy)-6-(piperazinyl)pyrazine	1	1	1.64266	99.3054	16.8863	9.40132
2-(4-{[({1-[3-Amino-4-(2,3,4,5,6-pentafluoro-phenyl)butanoyl]-pyrrolidin-3-yl}carbonyl)amino]methyl}-phenoxy)-3-methylbutanoic acid, (2S)-	0	0	2.37259	66.1519	21.6785	25.8124
2-(4-Amino-3-methylphenyl)benzothiazole (5F 203)	0	0	0.149377	38.3075	11.6477	4.47085
2-(4-Chloro-2-methylphenoxy)propanoic acid, (R)- (MCPP)	0	0	1.92983	64.5132	14.3237	5.1042
2-(4-Chloro-2-methylphenoxy)propanoic acid, (S)- (MCPP)	0	0	1.92262	75.0638	14.1728	5.46804
2,2,3,3-Tetramethylcyclopropanecarbonylurea (TMCU)	0	0	1.01529	70.4627	15.624	4.50807
2,2',4'-Trichloroacetophenone	0	0	-0.01315	38.6725	11.4148	3.81523
2,2'-Dibromobiphenyl	1	1	-1.59702	31.5623	9.60643	2.08326
2,3,4,2',3',6'-Hexachlorobiphenyl (CB132)	0	0	-0.204438	38.9559	12.0091	3.76297
2,3,4,2',4',5'-Hexachlorobiphenyl (CB138)	0	0	-0.337041	35.7235	12.6904	3.87885
2,3,4,2',5'-Pentachlorobiphenyl (CB87)	0	0	-0.665652	36.3947	11.2716	3.18785
2,3,4,5,3',5'-Hexachlorobiphenyl (PCB159)	0	0	-0.440903	35.7596	11.9325	3.17697
2,3,4,5,3'-Pentachlorobiphenyl	0	0	-0.622035	39.3221	11.4871	3.28858
2,3,4,5-Tetrachlorobiphenyl (PCB61)	0	0	-0.841655	42.6	10.1062	2.84915
2,3,4,5-Tetrachlorophenol	0	0	2.28956	63.1081	13.6848	4.67624
2,3,4,6-Tetrachlorophenol	0	0	1.74768	56.1821	13.0779	4.30595
2,3,4-Trichlorophenol	0	0	1.83224	60.23	12.4924	4.39768
2,3,5,3',4'-Pentachlorobiphenyl (CB107)	0	0	-1.68138	12.9924	11.8686	2.59775
2,3,5,6,2',4',5'-Heptachlorobiphenyl	0	0	-0.059494	32.8577	12.5368	3.56536
2,3,5,6,3',5'-Hexachlorobiphenyl (PCB165)	0	0	-0.643839	29.8088	11.6396	2.86085
2,3,5,6-Tetrachlorophenol	0	0	1.43568	53.4122	13.1891	4.19121
2,3,5-Trichlorophenol	0	0	1.42297	55.7278	12.4191	4.16553
2,3,6,2',4',5'-Hexachlorobiphenyl (CB149)	0	0	-0.243255	36.9917	12.0426	3.6121
2,3,6-Trichlorophenol	0	0	0.763619	47.0298	11.6494	3.7157
2,3,7-Trichlorodibenzo-p-dioxin	0	0	-2.52438	0.139914	10.6615	2.1409
2,3-Diaminopyridine Cpd 1	1	1	-0.551449	38.6474	11.238	13.488
2,3-Diaminopyridine Cpd 2	1	1	1.38634	66.6365	15.1176	13.6105
2,3-Diaminopyridine Cpd 3	1	1	0.345121	29.4335	17.9662	16.818
2,3-Diaminopyridine Cpd 4	1	1	-0.39598	27.8019	13.2496	12.2892
2,3-Diaminopyridine Cpd 5	1	1	0.267096	36.0994	13.6509	14.4607
2,3-Diaminopyridine Cpd 6	1	1	0.977403	46.4202	14.8504	15.7081
2,3-Dichlorobiphenyl	0	1	-1.71422	33.9144	8.55632	1.91202
2,3-Dichlorophenol	0	0	0.959511	52.106	11.373	3.80414
2,3-Dihydroxynaphthalene	0	0	1.45521	62.0579	11.9957	4.23512
2,3-Dimethylaniline	0	0	0.600167	54.9704	11.158	2.86935
2,4,2',4'-Tetrabromodiphenyl ether (BDE 47)	1	1	-0.997958	27.7529	12.4255	2.96472
2,4,5,2',4',6'-Hexabromodiphenyl ether	0	0	0.646723	43.5982	15.1473	4.61424
2,4,5,2',4'-Pentachlorobiphenyl (CB99)	0	0	-1.05652	28.0219	11.5637	2.94971
2,4,5,2',5'-Pentachlorobiphenyl (CB101)	0	0	-1.04085	28.2467	11.7734	3.1233
2,4,5,3',4'-Pentachlorobiphenyl (CB118)	0	0	-0.945304	28.6499	11.5493	2.57467
2,4,5-Trichlorophenol	0	0	1.62826	57.1532	12.8083	4.34943
2,4,6,2',4'-Pentabromodiphenyl ether (BDE 100)	0	0	-0.615188	26.3558	14.1997	3.98778
2,4,6,3',5'-Pentachlorobiphenyl	0	0	-3.09179	-13.0247	12.2045	2.62558
2,4,6,3'-Tetrachlorobiphenyl	0	0	-2.58599	-1.57744	11.3764	2.37693
2,4,6-Trichlorobiphenyl (PCB30)	0	0	-1.55576	32.2686	8.84701	1.79023
2,4,6-Trichlorophenol	0	0	1.08125	49.3586	12.232	3.63178
2,4-Dichlorophenol	0	0	1.23218	54.1841	11.8769	4.00888
2,4-Dichlorophenoxyacetic acid (2,4-D)	0	0	1.93086	72.1312	12.3179	5.29289
2,4-Dimethylaniline	0	0	0.771986	56.7363	11.5894	3.22729
2,5,3',4'-Tetrachlorobiphenyl (CB70)	0	0	-1.25201	29.2548	11.0756	2.32386
2,5,6,3',4'-Pentachlorobiphenyl (CB110)	0	0	-2.03925	3.89151	12.044	2.91106
2,5-Dichlorophenol	0	0	0.55524	45.41	11.5293	3.45204
2,5-Dimethoxy-4-propylthiophenethylamine	0	0	-0.339677	53.138	13.836	8.64123
2,5-Dimethylaniline	0	0	0.389504	52.1459	11.3352	2.88414
2,5-Dimethyl-p-phenylenediamine	0	0	-2.24526	13.2892	11.01	0.58394
2,6-Dichlorobiphenyl	0	1	-2.27828	21.7587	7.57365	0.73458
2,6-Dichlorophenol	0	0	-0.94747	24.2501	10.85	2.88363
2,6-Di-tert-butyl-4-methylphenol	1	1	0.337489	69.075	16.5455	5.08349
21-Hydroxyprogesterone	0	0	0.210115	90.7035	16.6924	6.1471
25-Methoxydammarane-3þ,12þ,20-triol, 20S-	0	0	3.22216	150.5	35.0735	19.3705
2-Acetylaminofluorene	0	1	2.07404	78.6615	11.861	4.0403
2-Acetylbenzothiophenone	0	1	-1.86734	15.0403	6.57804	1.17547
2-Amino-1-methyl-6-phenylimidazo[4,5-b]pyridine (PhIP)	0	1	1.36543	66.7937	12.5696	3.97687
2-Amino-3,5-dimethylimidazo[4,5-f]quinoline (MeIQ)	0	1	-0.908348	38.1552	10.9863	1.50201
2-Amino-3,8-dimethylimidazo[4,5-f]quinoxaline (MeIQx)	1	1	-0.833132	34.4147	11.9878	1.93051
2-Amino-3-methyl-9H-pyrido[2,3-b]indole (MeAþC)	0	0	1.87089	71.4111	12.5574	3.90571
2-Amino-3-methylimidazo-[4,5-f]quinoline (IQ)	0	1	-1.07528	33.3028	10.0815	1.22186
2-Amino-alpha-carboline	0	0	2.22575	73.616	11.621	3.87025
2-Aminofluorene	0	0	2.38774	80.987	11.3529	3.90058
2'-Benzoyloxycinnamaldehyde	0	0	-1.96072	21.017	7.5097	2.33831
2-Chloro-4'-fluoroacetophenone	0	0	0.004533	44.7078	9.72024	3.16029
2-Chloroacetophenone	0	0	-0.485667	43.3697	9.06827	2.27047
2-Chlorobiphenyl	0	1	-2.24928	26.4698	7.10108	0.80172
2-Chlorophenol	0	0	0.034249	41.9856	9.77546	2.88351
2-Chlorophenylhydrazine	0	0	1.35667	56.4507	12.104	4.17909
2-Ethylaniline	0	0	0.035463	48.0541	9.71669	2.37224
2-Hydroxy-2',3',4',5'-tetrachlorobiphenyl	0	0	0.527518	38.5005	14.9731	5.80962
2-Hydroxy-2',4',6'-trichlorobiphenyl	0	0	0.240728	39.277	13.2889	4.90482
2'-Hydroxyflavanone	0	0	-0.166178	47.1844	12.0912	4.11217
2-Hydroxypyrimidine	0	0	-1.27501	25.0025	7.50477	1.29823
2-Isopropylamino-7-[4-methoxy-2-((2R)-3-methoxy-2-methylpropyl)-5-(3,4-methylenedioxy-phenyl)cyclopenteno[1,2-b]pyridine 6-carboxylic acid], (+)-(5S,6R,7R)-	0	0	1.69401	75.6626	21.8762	20.4309
2-Methyl-5-hydroxyethylaminophenol	0	0	1.15031	58.1064	13.4461	4.83793
2-Methylaniline (2-Aminotoluene)	0	0	0.036297	44.2354	10.0209	2.49284
2-Nitroanisole	0	0	-1.07484	27.4656	8.09347	1.40465
2-Nitrofluorene	0	0	1.75087	74.7264	9.39764	2.91809
2-Nitropyrene	0	0	1.98066	75.5455	7.48108	2.48207
2-Pentyl-4-pentynoic hydroxamic acid, (S)-	0	0	1.40481	72.964	14.4778	5.67407
2-Phenoxypropionic acid, (R)-	0	0	0.061366	48.6217	10.9361	3.01742
2-Phenoxypropionic acid, (S)-	0	0	0.357954	59.2655	11.1701	3.7848
3-(2-Methyl-1,3-thiazol-4-yl)ethynylpyridine	0	0	-1.61828	18.7912	7.6206	2.24997
3-(3-Hydroxyphenyl)-2-[4-(2-pyrrolidin-1-ylethoxy)-phenyl]-2,3-dihydro-1,4-benzoxathiin-6-ol, (2S,3R)-(+)-	0	1	-1.18206	54.5552	17.7722	15.6931
3-(4-Acetylamino-phenoxy)-2-hydroxy-2-methyl-N-(4-nitro-3-trifluoromethyl-phenyl)-propionamide, (S)-	0	0	2.31972	48.0617	19.9009	16.4662
3-(4-Fluorophenoxy)-2-hydroxy-2-methyl-N-[4-nitro-3-(trifluoromethyl)phenyl]-propanamide	0	0	0.617251	35.3893	17.6643	10.4532
3-(N-Phenylamino)alanine	0	1	1.45091	79.086	13.3426	6.01392
3-(N-Phenylamino)propane-1,2-diol	0	1	1.95248	68.6053	12.8495	5.56122
3-(Phenylamino)propane-1,2-diol, (R)-, bisoleyl derivative	0	0	9.35014	223.38	24.5554	45.9098
3-(Phenylamino)propane-1,2-diol, (R)-, oleyl diester	0	0	6.51178	178.612	20.662	43.6625
3-(Phenylamino)propane-1,2-diol, (R)-, trisoleyl derivative	0	0	11.7063	259.129	26.8962	69.4487
3-(Phenylamino)propane-1,2-diol, (S)-, bisoleyl derivative	0	0	9.38938	221.149	23.9113	46.3063
3-(Phenylamino)propane-1,2-diol, (S)-, oleyl diester	0	0	7.20407	189.544	21.0901	46.7406
3-(Phenylamino)propane-1,2-diol, (S)-, trisoleyl derivative	0	0	11.6198	264.868	25.3114	80.617
3,3'-Diindolylmethane	0	0	-2.48302	23.034	7.24442	0.426308
3,4,3',5'-Tetrachorobiphenyl (PCB79)	0	0	-1.23554	29.6421	10.6878	2.02155
3,4,5-Trichlorophenol	0	0	2.46802	67.7358	13.1877	4.65907
3,4-Dichlorobiphenyl	0	1	-1.55424	37.5488	9.22914	2.18925
3,4-Dichlorophenol	0	0	1.13037	50.1367	12.1959	4.41088
3,4-Dihydro-6-hydroxy-2,2-dimethyl-7-methoxy-1(2H)-benzopyran (CR-6)	1	1	0.896638	62.9188	15.9803	5.28757
3,4-Dimethylaniline	0	0	1.34691	64.1373	11.8983	3.64476
3',4'-Methylenedioxy-þ-pyrrolidinopropiophenone	0	0	-1.30888	41.8288	12.6443	4.24547
3,5-Dichlorophenol	0	0	0.635696	46.0653	12.0726	4.23843
3,5-Dimethylaniline	0	0	0.975899	59.8647	11.8307	3.40602
3,5-Dinitrobenzamide 2-mustard I	0	0	1.68975	48.4692	16.3194	11.7208
3,5-Dinitrobenzamide 2-mustard II	0	0	1.61467	45.5191	16.3108	11.9721
3,5-Dinitrobenzamide 2-mustard III	1	1	1.89375	59.0725	16.1473	9.12238
3,5-Dinitrobenzamide 2-mustard IV	1	1	1.28581	57.3228	12.9709	6.84347
3,7,4'-Trihydroxyflavone	0	0	-0.8919	23.8449	14.3704	4.87385
3,7-Dihydroxyflavone	0	0	-0.485311	34.4233	12.5163	4.15452
3-[(3,4-Difluorobenzyl)oxy]-5,5-dimethyl-4-[4-(methylsulfonyl)phenyl]furan-2(5H)-one (DFB, SureCN2498102)	0	0	-0.465251	33.7544	14.0179	10.994
3-{[(4-tert-Butylbenzyl)-(pyridine-3-sulfonyl)-amino]-methyl}phenoxyacetic acid (CP-533,536)	0	0	0.592656	43.6763	17.3301	14.0463
3-{2-Oxo-3-[3-(5,6,7,8-tetrahydro-[1,8]naphthyrindin-2-yl)propyl]imidazolidin-1-yl}-3-(6-methoxypyridin-3-yl)propionic acid	0	0	1.03113	71.8533	16.3585	12.8253
3-Chloro-4-fluoroaniline	0	0	1.58706	56.2404	11.1994	4.0286
3-Chlorobiphenyl	0	1	-2.19318	28.7724	8.08125	1.36599
3-Chlorophenol	0	0	0.990421	54.6219	10.306	3.5452
3-Chlorophenylhydrazine	0	0	2.12966	68.2466	12.7284	4.84619
3-Ethylaniline	0	0	1.18269	63.0167	11.041	3.6527
3-Hydroxy-2',3',4',5'-tetrachlorobiphenyl	0	0	2.87199	69.2355	16.1271	7.31448
3-Hydroxy-2',4',6'-trichlorobiphenyl	0	0	2.06966	62.9749	14.0898	6.59405
3'-Hydroxyflavanone	0	0	-0.509868	43.9538	11.8266	3.53389
3'-Hydroxyflavone	0	0	-0.59909	39.6947	11.1401	3.44033
3-Hydroxyflavone	0	0	-0.592882	36.9416	10.8894	3.54256
3-Methylindole	1	1	-2.34288	16.236	6.66913	-0.437766
3-Nitrobenzanthrone	0	1	-0.423768	42.4388	6.0749	0.936861
4-(2,4-Dichlorophenoxy)butanoic acid (2,4-DB)	0	0	1.68996	67.2072	11.9775	6.23726
4-(4-Chloro-2-methylphenoxy)butanoic acid (MCPB)	0	0	2.45378	85.2925	13.5559	6.1568
4-(Methylnitrosamino)-1-(3-pyridyl)-1-butanol, (R)-	0	0	-0.197944	48.4875	12.7107	4.65473
4-(Methylnitrosamino)-1-(3-pyridyl)-1-butanol, (S)-	0	0	-0.277789	47.7365	12.8436	4.69851
4-(Methylnitrosamino)-1-(3-pyridyl)-1-butanone	1	1	-0.755123	39.608	10.2338	3.40555
4,4'-Dibromobiphenyl	0	0	-1.96178	22.9241	9.14076	0.729564
4,4'-Methylenediphenyl diisocyanate	0	0	0.37625	47.3387	9.68285	4.38532
4,5-Dihydropyrazole-1,5-dicarboxylic acid-1-[(4-chlorophenyl)-amide] 5-[(2-oxo-2H-[1,3']bipyridinyl-6'-yl)-amide] (Cmpd A)	1	1	2.34711	48.2048	14.1323	8.97797
4-Aminobiphenyl	1	1	2.33645	77.6534	11.3416	4.55056
4-Aminofluorene	0	1	0.610843	59.394	9.92759	2.35897
4-Benzoylpyridine	0	0	-0.911626	41.7479	7.80685	2.27774
4'-Bromoflavone	0	0	1.17183	63.8445	11.6647	4.24052
4-Chloro-2-methylphenoxy-acetic acid	0	0	1.64511	71.7189	12.8202	5.22392
4-Chlorobiphenyl	0	1	-2.17092	29.3319	7.48174	1.03829
4-Chlorophenol	0	0	1.49593	59.9663	10.8073	3.8817
4-Chlorophenylhydrazine	0	0	2.53943	72.4993	13.0618	5.11263
4-Ethoxyphenylurea (dulcin)	0	0	1.54675	61.1157	11.9392	4.51057
4-Ethylaniline	0	0	1.67737	68.9898	11.174	3.94323
4'-Fluoro-desmethylarzoxifene	0	0	0.788487	54.7549	16.2801	15.1337
4'-Hydroxy-2,4,3',5'-tetrachlorobiphenyl	0	0	1.64508	52.968	15.9394	7.00666
4-hydroxy-2-trans-nonenal	0	0	2.28073	85.4019	12.7543	6.12272
4'-Hydroxyflavanone	0	0	-0.641536	41.892	11.7181	3.29274
4-Ipomeanol	1	1	-0.854768	39.5836	9.95908	3.06488
4'-Methoxyflavanone, (R)-	0	0	-0.077828	51.2498	11.5592	3.96157
4'-Methoxyflavanone, (S)-	0	0	0.055065	52.2984	11.1507	4.34845
4-Methoxystyrene	0	0	0.489786	54.705	9.10511	3.49821
4-Methylaniline (p-Toluidine)	0	0	1.05084	57.1881	10.169	3.03672
4-Methylcatechol	0	0	0.834567	51.5098	12.3865	4.05365
4-Methylphenol (p-Cresol)	1	1	0.956946	57.5093	10.5103	3.59002
4-Methylumbelliferone	0	0	-0.615345	35.4658	11.1587	2.41298
4-Methylumbelliferyl acetate	0	0	-0.981584	30.5511	11.1013	3.21922
4-Nitrobiphenyl	0	0	1.70362	73.4545	8.75813	2.94502
4-Nitrocatechol	0	0	-1.9125	10.3852	9.88311	1.16612
4-Nitrophenol (p-Nitrophenol)	0	0	-2.50722	7.6782	7.17961	-0.353202
4-Nitropyrene	0	0	1.30867	67.9217	7.02187	2.21636
4-Oxonon-2-enal	1	1	2.36945	87.4295	10.4986	5.20012
4-Phenyl-3-buten-2-one, trans	0	0	1.06591	64.9396	9.42838	3.7138
5-[(2,4-Dioxothiazolidin-5-yl)methyl]-2-methoxy-N-[[4-tri-fluoromethoxy)phenyl]methyl]benzamide, (R)-	1	1	0.180044	25.754	14.3849	11.9716
5-[(2,4-Dioxothiazolidin-5-yl)methyl]-2-methoxy-N-[[4-tri-fluoromethoxy)phenyl]methyl]benzamide, (S)-	1	1	0.03301	22.7432	14.034	12.3786
5-[2-Propoxy-5-(1-methyl-2-pyrrollydinylethylamido-sulfonyl)-phenyl]-1-methyl-3-propyl-1,6-dihydro-7H-pyrazollo(4,3-d)pyrimidin-7-one	0	0	0.410089	52.3895	19.9845	19.0502
5-{2-[4-(3,4-Difluorophenoxy)phenyl]ethylsulfamoyl}-2-methylbenzoic acid	0	0	2.65451	73.6342	17.0215	14.2529
5-Amino-o-cresol (4-Amino-2-hydroxytoluene)	0	0	0.315193	44.1825	11.605	2.90075
5-Chloro-1,3-benzodioxol-4-amine	0	0	-0.7235	25.8575	11.3008	2.44751
5-Isopropenyl-2-methyl-1-methylene-2-cyclopropene, (5R)-	1	1	-1.94529	35.5889	10.375	1.49908
5-Methoxyacenaphthylene	1	1	-0.030762	51.819	7.80845	2.15618
5-Methoxyindene	0	0	0.087024	51.4307	9.07488	2.7063
5-Methoxy-N,N-diisopropyltryptamine	0	0	-0.04717	66.7228	15.6686	7.18199
5-Methylchrysene	1	1	-2.31242	29.507	6.99384	0.235761
6-alpha-Hydroxyprogesterone	0	0	1.26417	103.54	19.457	7.24281
6-Amino-11,12-dihydrobenzo[c]phenanthridine, derivative 11	0	0	0.257479	56.0427	16.8162	10.0282
6-Amino-11,12-dihydrobenzo[c]phenanthridine, derivative 3	0	0	-0.106958	53.4458	14.5144	8.37783
6-Amino-11,12-dihydrobenzo[c]phenanthridine, derivative 6	0	0	-0.052078	56.2419	15.1998	8.37646
6-Amino-11,12-dihydrobenzo[c]phenanthridine, derivative 7	0	0	0.199554	58.1835	16.137	10.7621
6-Amino-11,12-dihydrobenzo[c]phenanthridine, derivative 8	0	0	0.071477	55.0789	15.3998	10.2547
6-Amino-11,12-dihydrobenzo[c]phenanthridine, derivative 9	0	0	2.38474	85.9269	13.8636	7.14769
6-Aminobenzo[c]phenanthridine, derivative 11	0	0	0.086466	49.6828	15.4309	9.14677
6-Aminobenzo[c]phenanthridine, derivative 3	0	0	-0.007244	51.3388	13.7722	8.09035
6-Aminobenzo[c]phenanthridine, derivative 6	0	0	0.080559	54.1385	13.7159	7.92363
6-Aminobenzo[c]phenanthridine, derivative 7	0	0	0.030797	51.1045	14.8157	9.70813
6-Aminobenzo[c]phenanthridine, derivative 8	0	0	-0.273989	46.3145	14.9794	9.96456
6-Aminobenzo[c]phenanthridine, derivative 9	0	0	2.26236	80.4629	12.3386	6.38209
6-Chloro-5-{3-[4-(1H-indazol-3-yl)piperazin-1-yl]propyl}-3,3-dimethyl-1,3-dihydroindol-2-one	1	1	0.174764	51.8477	17.4242	9.14886
6-Hydroxyflavanone	0	0	0.555169	55.0592	12.8061	4.47714
6-Hydroxyflavone	0	0	0.046807	45.6413	11.5562	3.96991
6-Methoxyquinoline	0	0	-1.80087	24.1333	7.8407	1.10019
6-Nitrochrysene	0	1	1.53529	69.3466	8.20069	3.15114
7,12-Dimethylbenz[a]anthracene	1	1	-2.26655	31.5004	7.23238	0.623067
7-[3-[2-Chloro-4-(2,2,2-trifluoroethoxy)phenoxy]propoxy]-3,4-dihydro-2-methyl-2H-benzopyran-2-carboxylic acid, (2R)-	0	0	2.20146	66.8791	18.2044	16.8119
7-[3-[2-Chloro-4-(4-fluorophenoxy)phenoxy]propoxy]-2-ethyl-3,4-dihydro-2H-benzopyran-2-carboxylic acid, (2R)-	0	0	1.463	58.5868	16.5161	17.4291
7-Epipaclitaxel	0	0	5.05014	104.764	29.737	49.825
7-Ethoxyresorufin	0	0	1.96047	71.2463	12.3238	5.22784
7-Hydroxyflavone	0	0	-0.242453	44.0888	10.8588	3.31165
7-Hydroxyisoflavone	0	0	-1.49116	26.1631	10.4834	2.70755
7-Methoxy-4-(aminomethyl)coumarin	0	0	0.268138	61.5105	13.1556	6.00012
7-Methoxy-4-(aminomethyl)coumarin, N-Et	0	0	-0.00445	52.312	13.3039	5.53985
7-Methoxy-4-(aminomethyl)coumarin, N-Me	0	0	-0.158411	53.2473	12.9759	5.19433
7-Methoxy-4-(aminomethyl)coumarin, N-n-Bu	0	0	0.941334	62.4572	14.3421	6.96591
7-Methoxy-4-(aminomethyl)coumarin, N-n-Pr	0	0	0.407116	56.0753	13.8651	6.21621
8-Prenylnaringenin	0	0	0.556671	54.3695	19.1506	9.46962
9-(2-Fluoro-1-methylpropyl)-2-methoxy-6-(1-piperazinyl)purine	0	0	0.26129	82.1096	16.4416	9.57288
9,10-Phenanthrenequinone	0	1	0.520492	58.2627	7.81839	1.86662
9cUAB30	0	0	0.712534	76.886	13.7847	6.86109
9-Hydroxy-5,6-dimethyl-N-[2-(dimethylamino)ethyl]-6H-pyrido[4,3-b]carbazole-1-carboxamide (S 16020)	0	0	1.41611	88.3011	17.6539	11.1317
Acacetin	0	0	0.477659	46.6251	15.3639	6.21416
Acenaphthylene	1	1	-2.30561	25.9247	4.91435	-0.406784
Acetamiprid	0	0	1.03216	60.2004	10.931	3.7575
Acolbifene	1	1	-0.276816	86.001	20.3785	14.731
Acrylamide	1	1	-0.613379	35.6444	7.9644	2.54205
Aflatoxin B1	1	1	0.044634	51.0403	13.4339	5.47715
Afloqualone	0	0	-0.077239	41.6368	12.8474	4.93071
Albendazole	0	0	-0.146994	32.5887	11.6262	4.47855
Aliskiren	0	0	3.81852	126.072	30.742	26.361
Almotriptan	0	0	-1.15982	63.2712	16.2131	8.79209
Alosetron	0	0	-0.805054	45.7689	11.933	3.36249
alpha-Methyltryptamine	0	0	2.00004	78.2564	14.0284	5.51488
Alprazolam	0	0	0.662357	64.1332	12.7953	4.61067
AM251	0	0	2.78992	87.1678	20.0999	11.5585
AM281	0	0	4.63265	104.417	20.9058	13.0568
AMG 458	0	0	1.46529	67.6906	20.5524	15.2739
Amodiaquine	1	1	1.39251	78.5498	17.1833	10.0089
Amrubicin	0	0	1.92942	79.4189	26.8813	19.081
Andrographolide	0	0	0.746249	81.0999	21.1795	9.22902
Aniline	0	1	0.208992	44.2568	8.47915	2.2085
Apigenin	0	0	-0.239223	35.081	14.9395	5.15336
Aprepitant, (R, S, R)-	0	0	4.38987	80.128	23.5332	23.5181
Arecaidine	0	0	-1.78881	26.8925	11.1378	1.10433
Arecoline	0	0	-1.52107	36.1349	11.1244	2.6066
Aripiprazole	0	1	2.92884	67.3305	19.2547	8.5491
Aristolochic acid I	0	0	0.326413	45.6391	12.7111	5.78083
Aristolochic acid Ia	0	0	-0.008714	38.2193	12.8487	4.96562
Aristolochic acid II	0	0	0.378239	46.63	10.9796	4.15424
Arsenite	1	1	-5.10424	-36.0107	8.2121	0.536325
Arzoxifene	0	1	0.415935	53.6675	17.5774	16.8249
Aspirin	0	0	-0.939424	32.078	9.61029	2.55452
Atorvastatin	0	0	2.96593	90.6184	21.9369	22.1524
AZ11939714	0	0	1.58216	76.9983	20.7516	14.7672
Bendamustine	0	0	2.91202	92.0681	16.6548	8.77496
Benidipine, (R)-	0	0	1.42171	61.554	17.6828	18.4266
Benidipine, (S)-	0	0	1.47747	62.3894	18.7724	18.8428
Benoxaprofen	0	0	3.66591	101.495	17.2781	7.57302
Benz[a]anthracene	1	1	-2.54827	25.4378	5.79485	-0.287637
Benzaldehyde	0	0	0.562303	56.4141	8.34313	2.87657
Benzamidoxime	0	0	1.45206	57.7515	12.4089	4.42778
Benzbromarone	0	1	0.597771	52.744	14.2398	6.06168
Benzene	1	1	-3.15266	9.51878	4.91094	0.024289
Benzidine	1	1	-2.56196	9.72624	10.096	0.056785
Benzo[a]pyrene	1	1	-2.4791	27.5624	4.58653	-0.485321
Benzo[c]phenanthrene	0	1	-2.60967	24.7732	6.13104	0.042872
Benzo[g]chrysene	0	1	-2.50664	28.9022	6.15264	0.52182
Benzo[ghi]perylene	0	1	-2.5118	29.6006	3.19498	-0.731836
Benzofuroxan	0	1	-1.61081	19.5322	5.71441	0.077054
Benzoic acid	0	0	-0.339691	49.8025	8.30738	1.93713
Benzoyl hydrazide	0	0	0.921351	57.848	12.2189	4.09438
Benzydamine	0	0	-0.484237	66.8583	11.8276	8.85576
Berberine	0	0	-1.53191	45.1966	12.7827	5.70949
Betamethasone valerate	0	0	1.90315	94.8809	19.5547	17.1684
Bevirimat (PA-457)	0	0	3.4091	130.053	26.6215	20.3318
Bezafibrate	0	0	0.293388	54.3778	16.4027	8.29953
Bicifadine	0	0	1.52764	83.8525	13.9291	4.96447
Biochanin A	0	0	-0.65491	29.2264	14.4567	5.54192
Biphenyl	0	0	-2.97305	18.0892	5.43058	-0.200355
bis-(2-Chloroethoxy)methane	1	1	-0.678974	39.6594	10.9453	3.92636
Bisphenol A	0	1	0.283684	55.602	13.6599	4.77177
BMS-A78277	0	0	2.47237	67.2574	14.1818	11.5655
Bortezomib	0	0	-0.696076	44.1461	15.4798	10.6642
Boswellic acid 11-keto-beta	0	0	4.44632	147.28	26.4238	15.7334
Boswellic acid 3-acetyl-11-keto-beta	0	0	4.69706	145.629	26.1148	18.5119
Boswellic acid alpha	0	0	5.1282	163.712	27.7695	16.3015
Boswellic acid beta	0	0	4.79925	159.225	27.4021	16.1606
BPR0L075	0	0	-0.522499	36.5195	12.6256	6.59529
Brasofensine	0	0	2.31327	95.5358	18.2632	8.92111
Brimonidine	0	0	-0.783366	45.4067	11.609	3.64802
Brivaracetam	0	0	0.81633	70.7321	13.0567	4.95826
Bromochloromethane	1	1	-2.6303	12.6772	7.0693	1.55443
Budesonide	0	0	1.03712	92.835	20.7708	13.3691
Buprenorphine	0	0	1.88817	105.094	25.6501	16.6798
Buspirone	0	0	0.726746	101.456	18.6099	8.9882
Busulfan	0	0	-3.90268	-8.48622	10.946	1.2646
Butylate	1	1	-2.6346	17.5387	11.4685	3.23648
Caffeine	0	0	-2.30082	12.1992	9.25046	0.026133
Capecitabine	0	0	5.02281	109.804	21.6036	13.5905
Capravirine	0	0	3.21715	81.1342	16.8877	12.6667
Capsaicin	0	0	1.73574	80.5008	16.9449	10.2042
Carbamazepine	0	1	0.609946	57.1799	9.67682	2.84632
Carbophenothion	1	1	-4.95568	-34.802	6.21437	2.68493
Carvedilol, (R)-	0	0	1.86633	68.6994	16.7964	15.8869
Carvedilol, (S)-	0	0	2.45777	81.0464	17.1374	17.2011
Catechin	0	0	-0.848378	26.0079	19.5493	6.72073
Catechol	0	0	0.026188	39.0624	10.9043	3.43129
Cephalexin, L-	0	0	-2.13261	18.6388	14.471	6.73797
Cerivastatin	0	0	2.9871	95.7884	25.0943	19.0104
Chloramphenicol	0	0	0.797192	48.1413	15.2237	5.78364
Chlorpropham	0	0	0.127083	46.3137	12.0916	3.7321
Chlorpyrifos	1	1	0.97869	45.0209	16.2054	6.15549
Chlorzoxazone	0	0	1.50237	57.9587	10.5126	3.4162
Chromium(VI)	0	0	24.5331	0.808091	5.6498	3.96808
Chrysin	0	0	0.359397	46.9927	13.4302	4.85689
Ciclesonide	0	0	2.98895	124.745	26.2262	21.8877
Cilostazol	0	0	-0.549039	57.2456	14.1425	8.09778
Cinacalcet	0	0	1.16633	75.3833	15.14	10.4499
Cinchonidine	0	0	-0.530232	54.5829	14.5471	5.52605
Cinchonine	0	0	0.007009	64.9183	14.8119	6.36023
Cinnamic alcohol	1	1	2.25714	78.1665	10.7975	4.89732
Citronellyl nitrile	0	0	-1.02615	46.6316	10.5943	1.90518
CJ-036878	1	1	0.51303	59.2527	12.9836	8.72073
Clobazam	0	0	1.10242	59.9016	12.0523	4.77225
Clofarabine	0	0	0.918435	47.1442	18.1881	7.69319
Clofibric acid	0	0	1.81137	76.7197	15.8652	5.29945
Clothianidin	0	0	-1.41494	12.1619	10.056	2.33126
Clozapine	1	1	1.72412	80.9192	17.2325	7.41479
Colchicine	0	0	1.19424	64.183	19.1517	12.8416
Combretastatin A-1	1	1	-0.535694	31.6826	16.6301	9.09267
Combretastatin A-4, E-	0	1	-0.954935	34.5316	14.828	6.96487
Combretastatin A-4, Z-	0	0	-0.832591	33.3436	14.8087	8.05416
Cotinine	0	0	-0.836453	43.3244	10.441	2.00295
CP-424391	0	0	1.09193	88.526	21.627	21.3577
CP-544439	0	0	2.32319	60.9155	18.0552	13.4221
CPFPX	0	0	0.427176	64.4026	14.7482	6.48956
CS-670	0	0	-0.34641	53.6008	15.4357	3.35151
Curcumine	0	0	-0.189079	38.1591	15.1614	8.3891
Cyclobutanecarboxylic acid	0	0	-0.99342	48.8314	9.49155	2.15313
Cyclohexanecarboxylic acid	0	0	-0.026374	60.5926	11.6808	2.91406
Cyclopenta[c,d]pyrene	1	1	-2.04745	32.8852	4.02045	-0.637116
Cyclopentanecarboxylic acid	0	0	-0.795761	53.3118	10.4078	2.26492
Cyclopropanecarboxylic acid	0	0	-1.68732	44.1967	8.27669	1.96085
Dabigatran etexilate	0	0	1.98826	88.8201	19.5898	28.2349
Daidzein	0	0	-1.70211	17.6784	12.0807	3.17224
Daidzin	0	0	3.64616	84.3987	25.0725	14.9309
Dapsone	1	1	-3.16287	-2.22566	10.417	0.604648
Dasatinib	0	0	2.66884	98.08	21.4284	13.9745
DB289	0	0	0.027917	45.5683	15.7376	7.4313
DB844	0	0	0.220237	47.2223	16.1521	7.61801
Debrisoquine	0	0	1.38862	72.6767	12.9784	4.3143
Decursinol angelate	0	0	-0.208816	47.9197	16.2228	7.1779
Deferasirox	0	0	1.9432	46.3733	16.5143	8.03135
Deguelin	0	0	0.40585	55.6594	18.8489	10.7018
Dehydroepiandrosterone	0	0	-0.595313	78.75	16.9063	4.43529
Deltamethrin	0	0	1.69089	73.182	14.2434	10.4732
Demethoxycurcumin isomer A	0	0	0.024201	39.7804	15.723	7.38924
Demethoxycurcumin isomer B	0	0	0.423841	48.4901	15.6217	7.83077
Demeton-O	1	1	-5.54359	-36.808	9.28427	1.91589
Denopamine, (R)-	0	0	0.457783	60.7004	17.6615	8.8699
Denopamine, (S)-	0	0	1.10297	63.6174	18.0535	10.0155
Deramciclane	0	0	3.3954	132.053	18.4411	10.5579
Desloratadine	0	0	0.96011	94.5283	17.2096	7.46026
Dexrazoxane	0	0	-1.97055	34.6697	13.2035	3.65878
Dextromethorphan	0	0	0.687345	91.9745	16.4253	6.47951
Dextropropoxyphen	0	0	0.145203	89.9014	18.3303	11.3286
Diallyl sulfone	1	1	-2.95057	4.66315	6.77039	1.04565
Diazepam	0	0	0.762886	59.6703	13.0839	4.83816
Diazinon	1	1	-2.36674	12.8491	18.0785	6.47064
Dibenz[a,j]acridine	0	0	-0.096617	60.3894	8.25272	2.4032
Dibenz[a,l]pyrene	1	1	-2.36612	32.6131	4.36083	-0.132917
Dibenzo[a,h]acridine	0	1	-1.07747	47.066	7.51185	1.48435
Dibromomethane	1	1	-2.82982	12.2566	7.34964	1.56149
Dichloroacetic acid	1	1	-0.929677	39.6751	10.4613	2.2216
Dichloromethane	1	1	-3.24778	7.14453	6.59379	1.25972
Diclofenac	1	1	1.65654	63.6306	13.0088	6.01213
Dihydrocapsaicin	0	0	2.2538	91.3574	16.4039	9.05424
Dihydrotestosterone	0	0	-0.301751	86.6651	17.338	4.55494
Dimethyltin	1	1	-1.57179	4.62841	8.11239	0.305777
Dinotefuran	0	0	-1.66118	25.8	12.1237	2.70885
Dioncophylline A	0	0	0.124835	99.2659	20.6643	13.4467
Diosmin	0	0	4.60799	85.4718	37.3865	32.0171
Diphenylthiourea	0	0	-2.93866	-0.273547	5.59042	0.504999
Disulfoton	0	0	-6.97285	-56.122	4.55398	0.651261
Dobutamine	0	0	-0.397377	55.6386	16.8156	10.3418
Docetaxel	0	0	6.09294	123.897	34.4054	52.1166
Domperidone	0	0	1.23985	65.964	15.7729	9.64759
Doxorubicin	1	1	3.5936	88.0658	31.7088	24.7745
DY-9760e	0	0	1.61583	73.3789	19.984	17.1546
Ebastine	0	0	2.1453	121.343	18.7699	19.9278
Ecstasy, (R)-	0	1	-0.953796	55.1239	12.5235	5.01898
EMD68843	0	0	1.63093	78.5183	16.7435	10.4493
Endosulfan, alpha-	1	1	3.05637	75.0191	17.8971	7.09643
Endosulfan, beta-	1	1	3.0559	75.0047	17.8944	7.14444
Entacapone	0	0	-0.041357	31.9945	11.7726	4.20997
Eperisone, (R)-	0	0	0.460857	81.4924	16.6145	6.01741
Eperisone, (S)-	0	0	0.460929	81.5949	16.3763	5.98733
Epiandrosterone	0	0	-0.463995	86.0656	17.6463	4.65509
Epicatechin, (-)-	0	0	-0.902056	26.44	19.1087	6.67069
Epiestradiol	0	0	1.40953	92.8934	18.3167	5.73106
Epigallocatechin gallate, (-)-	1	1	0.722261	35.6135	26.3294	15.7632
Epiquinidine	0	0	0.885633	79.3032	16.6378	8.94926
Epiquinine	0	0	1.00738	79.7135	16.5933	9.44492
Epirubicin	0	0	3.52752	85.2396	32.305	25.2405
EPTC	0	1	-2.81109	10.5314	8.50589	2.18712
Equol, (R)-	0	0	-0.926697	37.9445	13.4856	3.51859
Equol, (S)-	0	0	-0.928112	38.0038	14.0276	3.89869
Eriodictyol, (S)-	0	0	-0.535216	29.574	17.4975	6.10174
Erlotinib	0	0	1.1066	61.6853	14.6076	11.5931
Ertapenem	0	0	-1.26395	-12.8643	19.7316	9.29322
Esfenvalerate	0	0	1.89995	76.7554	15.9239	11.4324
Estazolam	0	0	0.477863	59.9188	11.8551	4.26439
Estradiol	0	1	1.75014	97.58	18.0978	6.0174
Estragole	0	1	1.06195	63.0138	9.80941	4.23176
Estrone	0	1	1.16067	87.6305	16.1223	4.75136
Ethiofencarb	0	0	-2.27629	8.75915	9.00856	2.75816
Ethiolate	1	1	-3.34726	-1.48084	7.82058	1.09253
Ethofumesate, (R)-	0	0	-0.391526	38.0222	16.244	5.84606
Ethofumesate, (S)-	0	0	-0.390744	38.1677	16.5281	6.02027
Ethyl carbamate	0	1	0.039113	45.1928	9.79553	3.37082
Ethylene glycol	0	1	-1.95522	19.8993	8.83055	2.35836
Ethylenethiourea	0	1	-3.21069	-8.42583	5.90127	-1.06593
Ethynylestradiol	1	1	1.80862	96.312	17.8846	6.92271
Etodolac, (R)-	0	0	2.22503	88.8014	16.3869	6.99802
Etodolac, (S)-	0	0	2.19027	88.4797	16.4522	6.94501
Etoposide	0	1	4.05119	93.2876	31.8278	28.214
Eupatilin	0	0	0.615883	45.3053	18.1452	9.27637
Everolimus	0	0	8.50737	164.22	59.1571	76.2342
Ezetimibe	0	0	0.26059	49.3237	14.8926	10.5844
Ezlopitant	0	0	1.75469	111.585	24.5379	17.7081
Febuxostat	0	0	-1.15065	42.8103	11.5411	4.43
Felbamate	0	1	0.375084	45.1972	14.3029	5.39133
Fenbendazole	0	0	0.79733	43.2008	11.6252	5.72366
Fenbufen	0	0	2.35778	83.154	12.0659	5.72611
Fenchol, (+)-	0	0	-0.24328	68.0738	13.7876	3.1315
Fenchone, (-)-	0	0	-0.697658	58.1994	11.4352	1.85987
Fenitrothion	1	1	-2.97936	-6.62812	12.3461	2.67338
Fenofibrate	0	0	1.13233	67.4358	16.5749	9.55706
Fenthion	1	1	-3.29239	-13.7808	12.9748	3.59242
Fisetin	0	0	-1.19744	15.8173	16.1509	5.50327
Flavanone	0	0	-0.002901	54.047	10.803	3.47812
Flavone-8-acetic acid	0	0	-0.819983	26.0639	10.6099	3.08042
Flunitrazepam	0	0	0.331447	47.353	10.5171	4.92277
Fluorescein diacetate	0	0	-1.58129	21.3491	12.6997	8.35244
Fluoroacetate	0	0	0.851337	22.1208	7.24023	1.54695
Fluorofelbamate	0	0	0.284975	39.6998	14.3828	6.63407
Flurbiprofen	0	0	2.14867	82.4602	14.9421	6.47709
Flurbiprofen ethylene glycol ester	0	0	3.8547	100.782	16.6889	10.3073
Flurbiprofen trimethylene glycol ester	0	0	3.56558	98.564	17.23	10.2162
Fluroxypyr	0	0	0.605068	43.1793	13.9564	5.09854
Flutamide	0	1	0.317607	38.0392	13.1396	5.38849
Flutamide cyano analog	1	1	-0.151004	23.5737	11.6463	3.50205
Fluticasone furoate	0	0	-0.361983	44.227	17.0386	18.2931
Fluticonasole propionate	0	0	0.008907	53.1739	17.9995	16.995
Fluvastatin	0	0	2.27269	85.3891	18.5703	13.1235
Fluvoxamine	0	0	2.47207	99.9098	16.9097	13.3328
Fonofos	1	1	-5.6421	-35.8212	5.18601	-0.155961
Formononetin	0	0	-1.2382	25.8172	12.3824	4.01151
Fucoxanthin	0	0	2.55219	119.416	30.7036	24.4343
Furan	1	1	-2.93937	8.53623	5.05478	0.63603
Furosemide	1	1	0.907747	41.2229	16.1182	6.49805
FYX-051	0	0	-0.580774	41.4971	8.36613	1.89214
gamma-Tocotrienol ester 1, (2R)-	0	0	3.23297	159.285	23.3903	23.285
gamma-Tocotrienol ester 2, (2R)-	0	0	2.85989	148.717	24.7725	21.1055
gamma-Tocotrienol ester 3, (2R)-	0	0	2.83684	146.176	25.231	20.4274
gamma-Tocotrienol ester 4, (2R)-	0	0	2.89783	112.532	20.586	21.6905
Gefitinib	0	0	1.13892	62.4855	18.1328	14.7241
Geldanamycin	0	1	3.24415	89.6635	29.843	27.7555
Gemcabene	0	0	-0.170438	54.5752	15.4183	4.97658
Gemcitabine	0	0	-0.473815	25.8002	15.3568	6.42253
Gemfibrozil	0	0	1.61315	81.9357	15.4204	6.72079
Gemopatrilat	0	0	-2.15182	10.5576	13.8662	6.80539
Genistin	0	0	3.68704	79.2449	26.6302	16.339
Geranyl nitrile, (E)-	0	0	-0.354281	53.3298	9.33291	2.39541
Geranyl nitrile, (Z)-	0	0	-0.577869	50.1505	8.88153	2.04825
Glycolic acid	0	1	-1.73797	12.3071	9.00357	0.953891
GR87442	0	0	-0.259259	44.3668	12.366	4.1282
Grepafloxacin, (R)-	0	0	0.706561	36.9067	18.1752	6.64526
Grepafloxacin, (S)-	0	0	0.714702	36.9783	18.0183	6.70431
Guanoxabenz	0	0	4.19902	87.0796	16.0591	7.35173
Haloperidol	0	1	-0.06965	49.1647	16.1892	7.38511
Harman	0	0	0.594693	58.3916	10.3944	2.93994
Hesperetin	0	0	0.402986	43.7766	18.2124	7.46542
Hesperidin	0	0	5.33939	96.4304	39.2021	34.105
Hexafluoro-dihydroxyvitamin D3	0	0	4.52137	113.351	29.7259	22.7828
Homocapsaicin	0	0	1.72714	82.3614	17.4853	11.5635
Homodihydrocapsaicin	0	0	2.66256	99.7008	18.1983	11.4532
Hydromorphone	0	0	-0.572115	56.3497	15.3354	5.08901
Hyperforin	0	0	2.61674	117.684	23.3297	24.2877
Ibudilast	0	0	-1.47659	42.0772	11.8314	2.78903
Ibuprofen, (R)-	1	1	1.5756	87.4931	16.7919	5.62175
Ibuprofen, (S)-	0	0	1.82658	91.0223	17.1725	5.8294
ICAM2660	0	0	1.63957	85.6051	20.8337	21.6426
Ifosfamide, (R)-	0	0	0.070527	51.469	16.9193	4.6953
Ifosfamide, (S)-	0	0	0.074473	51.1316	16.9812	4.70232
Imatinib	0	0	2.84716	108.623	22.4647	17.2618
Imidacloprid	0	0	0.476929	50.6599	11.9163	4.42252
Imidacloprid analog	0	0	-0.148284	39.6867	12.2732	2.98544
Imidafenacin	0	0	0.321028	59.5792	11.735	6.55325
Imrecoxib	0	0	-0.752104	47.3593	12.4303	5.89149
Indene	0	0	-2.4995	20.9407	5.73754	-0.050928
Indiplon	0	0	-2.93444	3.23333	8.24763	3.02419
Indomethacin	0	0	1.05908	59.13	14.7848	7.43612
Indomethacin phenethylamide	0	0	1.11379	64.9546	14.958	13.4167
Ipomeamine	1	1	-1.25499	32.6745	7.70613	2.49765
Ipriflavone	0	0	-0.822121	42.2274	12.0365	4.31578
Iproniazid	0	0	-0.726274	39.8475	12.1397	3.39974
Irinotecan	0	0	5.26915	79.5109	28.3475	17.1969
Isobutyric acid	0	0	-1.37151	39.2576	10.6002	1.97416
Isoline	0	0	-0.067197	86.3711	25.1416	15.0041
Isoliquiritigenin	0	0	-0.654703	32.4217	13.0973	4.34766
Isoniazid	0	0	-0.745447	34.9567	11.1427	2.6949
Isoprene	1	1	-2.37085	17.4665	5.93967	1.06986
Isoquinoline	0	0	-0.155309	48.3687	8.31899	2.40553
Isosilybin A	0	0	2.39304	66.7033	26.1235	16.9653
Isosilybin B	0	0	2.29943	65.302	25.7167	16.7873
Isovanillin	0	0	-0.681541	30.7668	10.9549	2.89465
Isoxanthohumol	0	0	0.115697	51.5358	18.1346	9.78943
Itraconazole, (2R,4S,2'R)-	0	0	2.04745	79.6881	19.2716	26.772
Itraconazole, (2R,4S,2'S)-	0	0	1.94614	78.8414	19.5851	26.7752
JNJ-10198409	0	0	0.790827	55.3342	13.2564	6.66447
Juglone	0	0	-0.557573	36.1176	9.42984	2.14114
Kaempferol	0	0	-0.408818	26.1371	17.0559	6.54192
KBH-A40	0	0	3.35636	97.1744	15.1554	8.04907
Ketobemidone	0	0	0.327307	68.7667	15.7663	6.36911
Ketoprofen, (R)-	0	0	-1.44996	33.1585	12.0603	2.58154
KR-62980	0	0	1.57756	91.5559	14.7833	14.9392
KR-63198	0	0	1.11669	86.083	14.8318	14.7191
KW-4490	0	0	-0.009523	53.4001	13.5824	5.55405
Lamotrigine	0	0	2.63739	70.1782	15.7031	5.7324
Lapachone, beta-	0	0	0.776813	66.1491	13.4211	4.17664
Laquinimod	0	0	-0.633721	34.9532	13.8169	6.31318
Lasofoxifene	0	0	2.73664	115.352	19.0573	15.3441
LC15-0133	0	0	1.10442	90.857	22.3928	13.6147
Leustatin (2-CdA)	0	0	0.349221	45.6728	17.4601	6.05899
Levetiracetam	0	0	-0.658259	42.6584	10.71	2.59281
Levofloxacin	0	0	-0.453642	30.5947	17.471	6.80778
Levosimendan	0	0	-0.681427	36.0934	7.90301	0.996348
Licofelone	0	0	1.21713	79.581	15.964	8.49942
Ligustilide	0	0	0.655592	62.2576	11.6736	3.46008
Linalool, (R)-	1	1	-0.445705	52.3188	14.0855	3.86273
Linalool, (S)-	1	1	-0.431118	52.1174	14.0067	3.87398
Liquiritigenin	0	0	-0.661519	37.4488	13.8379	4.11433
Lithospermic acid	0	0	2.28588	26.335	28.7636	34.0981
Lonafarnib	0	0	5.79939	142.77	25.9564	17.5479
Loperamide	0	0	0.579177	70.5773	18.3333	14.1062
Loratadine	0	0	0.90866	74.4257	16.7954	7.90817
Lumiracoxib	0	1	1.46624	60.407	12.6551	6.24406
Luteolin	0	0	-0.648198	25.408	16.651	5.41677
LY368842	0	0	3.57207	59.4807	21.0613	14.6058
LY544344	0	0	-0.745514	49.0737	17.57	4.79003
M445526	0	0	0.998417	59.1385	17.6102	10.4529
Malathion	1	1	-5.44481	-41.655	7.39419	4.82823
MaxiPost	0	1	1.80222	52.7572	14.6282	9.7334
MB07811	0	0	3.55216	103.401	21.8049	16.4877
MB243	0	0	4.18215	146.069	27.602	26.656
Medetomidine, (R)-	0	0	2.24545	88.0989	15.008	5.13942
Medetomidine, (S)-	0	0	1.98912	84.5887	14.6843	4.85717
Medroxyprogesterone acetate	0	0	0.585216	92.9728	17.9223	9.08398
Meisoindigo	0	0	-2.00535	23.9671	8.79953	1.10449
Melatonin	0	0	0.809654	59.0791	12.6746	5.22043
Meloxicam	0	1	-3.58602	-16.5073	11.0408	2.49837
Meperidine	0	0	0.685764	77.0901	14.1654	6.53021
Methamphetamine	0	0	0.759656	69.0488	11.9673	4.89158
Methiocarb	0	0	-0.629443	29.3607	12.3796	4.07591
Methionine, L-	0	0	-2.09912	20.7898	10.4417	3.14141
Methoxychlor	0	0	0.840602	55.2525	16.6023	6.53521
Methyl p-tolyl sulfide	0	0	-4.79918	-20.1529	5.96638	-0.642517
Methyl salicylate	0	0	-0.455507	35.1342	9.67749	2.91999
Methyleugenol	0	1	0.530124	57.5324	10.3	4.52474
Methylone	0	0	-1.38599	49.1563	11.7154	5.22525
Mexiletine, (R)-	0	0	1.45392	84.749	16.2104	7.25558
Mexiletine, (S)-	0	0	1.45366	84.6363	15.9144	7.07531
MGS0028	0	0	-1.84335	30.4511	14.079	2.75481
MGS0039 3-MeBu ester	0	0	2.22844	85.7516	23.2669	14.0143
MGS0039 4-MePen ester	0	0	3.18553	116.241	23.0112	17.9231
MGS0039 5-MeHex ester	0	0	1.70403	86.3796	22.9624	14.7946
MGS0039 6-MeHep ester	0	0	1.9697	95.4227	23.5934	15.7536
MGS0039 cHex ester	0	0	3.58772	110.278	23.323	14.5556
MGS0039 cHexMe ester	0	0	2.35967	97.5337	22.4115	14.254
MGS0039 Et ester	0	0	2.88869	84.692	21.3889	12.6156
MGS0039 iBu ester	0	0	2.17477	80.4299	23.028	13.3515
MGS0039 iPr ester	0	0	2.49039	82.2248	22.0637	12.8433
MGS0039 Me ester	0	0	3.13096	88.1155	21.4489	12.2074
MGS0039 nBu ester	0	0	2.05847	80.8029	21.2405	13.1854
MGS0039 nDec ester	0	0	3.18612	116.241	23.013	17.9231
MGS0039 nHep ester	0	0	1.7753	89.4543	21.5594	14.9724
MGS0039 nHex ester	0	0	1.60573	83.5037	21.4305	14.3376
MGS0039 nOct ester	0	0	2.04255	97.5079	22.0219	16.0382
MGS0039 nPen ester	0	0	1.77463	81.0942	21.1987	13.6086
MGS0039 nPr ester	0	0	2.43927	81.34	20.8534	12.8748
Midazolam	0	0	0.215042	52.4021	12.001	5.19093
Mipafox	0	1	-0.757324	39.674	14.2139	4.47485
Mirodenafil	0	0	2.68339	106.34	25.2715	23.2762
MK-0457	0	0	-0.241575	77.3456	18.5184	13.7055
MK-0524	0	0	0.13583	44.5308	13.4285	7.96064
MK-0767 -(S)	1	1	-0.684272	16.8737	14.1808	10.8461
MK-0974	0	0	4.30665	92.0067	21.3209	21.257
ML3403	0	0	-1.83665	17.5279	12.2232	8.98429
Molinate	1	1	-2.85835	11.1846	9.6284	0.897279
Morin	0	0	-0.457092	21.2194	18.9396	7.43776
Morphine	0	0	-0.0725	56.5307	16.5295	5.7422
Moxifloxacin	0	0	1.54045	42.1159	19.2592	9.17639
MPTP	0	1	0.027656	62.9795	11.9757	3.5147
Muraglitazar	0	0	3.03259	80.4475	18.9547	22.8371
Mycophenolate mofetil	0	0	1.85136	86.1491	20.4865	17.4821
Myosmine	0	0	-2.49621	24.5321	7.72659	0.335982
N-(1-(3,5-Dichlorobenzenesulfonyl)-2S-methyl-azetidine-2-carbonyl)-L-4-(2',6'-demethoxyphenyl)phenylalanine	0	0	0.53692	33.9349	20.9872	21.0158
N-(3,5-Dichlorophenyl)succinimide	0	1	0.636053	50.6679	11.1698	2.99496
N-(3R)-1-Azabicyclo[2,2,2]oct-3-ylfuro[2,3-c]pyridine-5-carboxamide	0	0	0.857811	80.0128	15.1473	6.36371
N'-(4-Imidazole-ethyl)thiourea, N-c-Hex	1	1	-2.5521	16.4421	10.256	1.92468
N'-(4-Imidazole-ethyl)thiourea, N-Et	1	1	-3.88681	-11.032	6.1214	0.550838
N'-(4-Imidazole-ethyl)thiourea, N-ethylphenyl	1	1	-2.76901	6.33921	7.17117	1.87352
N'-(4-Imidazole-ethyl)thiourea, N-Me	1	1	-2.72939	-0.175117	6.66879	0.808005
N'-(4-Imidazole-ethyl)thiourea, N-methylphenyl	1	1	-3.27419	-2.15335	7.18733	1.73703
N'-(4-Imidazole-ethyl)thiourea, N-naphthyl	1	1	-1.97228	17.7461	7.66145	2.17433
N'-(4-Imidazole-ethyl)thiourea, N-n-Pr	1	1	-3.84769	-9.19937	6.30434	0.915855
N'-(4-Imidazole-ethyl)thiourea, N-p-bromophenyl	1	1	-2.30504	4.74513	8.90156	2.03699
N'-(4-Imidazole-ethyl)thiourea, N-p-chlorophenyl	1	1	-2.69724	-0.669227	8.13589	1.60647
N'-(4-Imidazole-ethyl)thiourea, N-phenyl	1	1	-3.90641	-12.8737	6.02502	0.27399
N'-(4-Imidazole-ethyl)thiourea, N-p-methoxyphenyl	1	1	-4.09082	-18.2344	7.33322	1.13883
N'-(4-Imidazole-ethyl)thiourea, N-p-nitrophenyl	1	1	-3.67419	-14.9218	6.558	-0.03845
N,N-Dimethylamphetamine	0	0	0.371393	66.1112	11.753	4.36569
N-[3-Fluoro-4-[2-(propylamino)-ethoxy]phenyl]-4,5,6,7-tetrahydro-4-oxo-1H-indole-3-carboxamide	0	0	-0.297204	71.8703	14.9326	10.2851
N1-Methylnicotinamide	0	0	-2.03323	39.5127	10.0534	2.48143
Nafamostat	0	0	-1.00979	84.7726	15.1967	10.0913
Nafenopin	0	0	3.93213	112.6	18.9196	8.76924
Nalbuphine sebacoyl diester	0	0	4.69552	163.669	35.821	39.8761
Naphthalene	0	1	-2.84499	14.7766	5.79172	-0.070608
Naphtho[1,2-e]pyrene	0	0	-2.14565	31.4059	5.50982	0.637682
Naproxen, (S)-	0	0	0.215667	66.4612	13.6695	4.3067
Naringenin, (R)-	0	0	-0.026138	41.3944	16.1651	5.60614
Naringenin, (S)-	0	0	-0.017665	41.4978	15.9629	5.48523
Naveglitazar	0	0	1.73926	65.0772	14.4483	14.9651
n-Butyl glycidyl ether	0	0	0.51	66.9846	9.91237	4.4436
NC100668	0	0	24.737	232.034	81.6194	260.729
NE-100	0	0	0.758479	88.3014	14.7877	14.1174
Nebicapone	0	0	-0.517714	32.4324	10.8872	4.37485
Nefazodone	0	1	1.33173	83.9914	17.6042	14.9004
Nelfinavir	0	0	0.282769	62.0108	26.3149	24.2866
N-Ethyl-N-(2-hydroxyethyl)perfluorooctanesulfonamide	0	0	6.14096	40.0051	19.3278	33.911
Nevirapine	0	1	-1.53878	33.516	11.5138	2.88166
Nicotinamide	1	1	-0.861841	35.5691	8.18209	1.70689
Nicotine	0	0	-1.76917	46.7345	11.3973	2.68513
Nitenpyram	0	0	1.03084	59.5454	12.2271	5.22938
N-Methyl-hydroxylamine	0	0	-1.07911	29.7096	9.95964	2.23598
N-Methyl-tetrahydroisoquinoline	0	1	-0.63774	50.8243	11.2286	2.38015
N-Nitrosodiethanolamine	1	1	-2.31757	12.3793	10.4721	2.55093
N-Nitrosomorpholine	1	1	-2.33832	16.2854	10.0003	0.964285
N'-Nitrosonornicotine, (R)-	1	1	-1.64292	31.574	11.1377	2.02423
N'-Nitrosonornicotine, (S)-	1	1	-1.19781	38.0209	11.784	2.59399
N-Nitrosopiperidine	1	1	-0.464726	46.8483	11.8022	2.52398
N-Nitrosopyrrolidine	1	1	-0.880924	38.8438	10.483	2.27004
N-Nitrosotolazoline	1	1	-0.48317	46.2773	8.64692	2.10387
Nomifensine	1	1	-0.013341	59.968	14.7677	4.71987
Nonivamide	0	0	2.11025	88.0006	16.0749	9.20411
Nonpeptidic ketopiperazine-based renin inhibitor	0	0	3.28582	124.895	22.6333	32.6777
Nordihydrocapsaicin	0	0	1.48517	78.258	16.5579	9.59812
Nordihydroguaiaretic acid	1	1	-1.36362	34.7098	20.8753	6.8863
Norharman	0	0	0.835156	59.5135	8.83142	2.46876
n-Vanillyldecanamide	0	0	2.97701	106.324	16.645	9.16807
n-Vanillyloctanamide	0	0	1.65534	81.1129	15.6552	7.56728
o-Aminobenzoate Et ester	0	0	-1.46765	23.4385	9.66173	2.13585
o-Aminobenzoate Me ester	0	0	-1.36184	22.1231	9.40763	1.94047
o-Aminobenzoate n-Bu ester	0	0	-0.53639	40.8498	10.5013	3.51096
o-Anisidine	1	1	-0.160147	36.9559	9.62802	2.40755
Ochratoxin A	1	1	1.51167	57.4728	18.5018	9.56303
Olanexidine	0	0	4.45083	124.548	19.2687	14.4455
Olmesartan medoxomil	0	0	3.17281	88.4874	21.7173	22.3406
Oltipraz	0	0	-6.95112	-68.93	2.29255	-2.68294
Ondansetron	0	0	-0.425612	56.3251	12.5645	3.82111
OSI-930	1	1	-2.07844	-0.96395	10.4072	11.2078
Oxycodone	0	0	0.326533	64.0995	16.7546	7.64482
o-Xylene	0	1	-2.43912	17.415	7.83817	0.395009
Paclitaxel	0	0	5.4278	108.526	29.4255	55.2011
Paeonol	0	0	-0.268235	39.2711	11.6244	3.63084
Paliperidone	0	0	2.42354	81.3255	21.0995	11.0466
p-Aminobenzoate Et ester	0	0	-0.929431	30.7457	9.67053	2.21471
p-Aminobenzoate Me ester	0	0	-1.49616	20.785	9.29887	1.61991
p-Aminobenzoate n-Bu ester	0	0	0.59908	56.2422	11.2213	4.04472
p-Aminobenzoate n-Pr ester	0	0	-0.141881	43.7738	10.3952	3.1177
p-Aminobenzoic acid	0	0	-1.9748	27.1269	8.96642	0.543359
p-Aminosalicylic acid	0	0	-1.55554	25.2371	11.5347	1.57394
Paracetamol	1	1	-0.9935	25.7373	10.8026	2.10245
Paraherquamide	0	0	3.62466	118.001	27.513	17.2936
Parathion	0	0	-3.51825	-10.4505	11.3781	2.8415
Paroxetine	0	1	0.42428	78.3409	16.0999	10.6532
p-Cymene	0	0	-2.39824	27.4303	10.4044	1.13814
Pentachlorophenol	0	0	2.35262	60.0794	14.7096	4.89321
Perfluorooctanesulfonamide	0	0	5.58221	40.3939	14.3972	29.1354
Perhexiline, (R)-	0	0	1.29844	132.433	20.6945	7.96836
Perhexiline, (S)-	0	0	1.29824	132.47	20.9999	8.14318
Permethrin, trans	0	1	1.61516	71.7873	14.9126	11.2016
PH-302	0	1	0.502132	56.5038	18.0441	13.2785
Phenacetin	0	1	0.147048	45.3468	11.3637	3.67293
Phencyclidine	1	1	-0.681943	72.6136	13.8767	3.94376
Phenprocoumon, (R)-	0	0	-1.26814	42.0168	17.2013	4.79092
Phenprocoumon, (S)-	0	0	-0.705205	44.0003	15.2569	4.93261
Phenyl acetate	0	0	-0.406322	39.0237	8.57942	2.87613
Phenyl valerate	0	0	-1.86139	28.8283	7.91449	2.02563
Phenylahistin, (-)-	0	0	1.22129	69.8578	14.6349	9.16612
Phenylahistin, (+)-	0	0	0.011453	54.5981	13.9372	7.27489
Phenylbutyric acid	0	0	0.971804	73.7524	9.93309	3.92685
Phenylhydrazine	0	0	1.06639	56.4578	10.8492	3.84853
Phenylmethylpyrazolone (Edaravone)	0	0	-1.23044	30.4456	8.88125	1.51231
Phenylthiourea	0	1	-1.11014	18.5593	7.25265	1.2406
Phenytoin	1	1	0.054991	51.4683	9.85267	3.28437
Phloretin	0	0	0.059067	39.3198	15.9802	6.39562
Phorate	0	0	-7.40912	-63.7405	4.04107	-0.013304
Phthalazine	0	0	-0.040223	49.8899	8.70825	2.50273
p-Hydroxybenzoate Et ester	0	0	-0.921486	32.8858	10.0265	3.02289
p-Hydroxybenzoate Me ester	0	0	-1.28489	25.5317	9.66908	2.55533
p-Hydroxybenzoate n-Bu ester	0	0	0.36626	55.3055	11.2371	4.52923
p-Hydroxybenzoate n-Hep ester	0	0	1.49085	77.8923	12.1542	6.27651
p-Hydroxybenzoate n-Oct ester	0	0	2.00423	87.5375	12.6183	6.96836
p-Hydroxybenzoate n-Pr ester	0	0	-0.351496	43.1353	10.5991	3.71523
Pigment Yellow 74	0	0	1.54235	54.5307	14.6796	10.3688
Pilocarpine	0	0	-1.26389	40.9852	11.8835	2.89909
Pimecrolimus	0	0	6.48759	153.618	50.5425	53.8976
Pinocembrin	0	0	0.768884	55.5239	15.3492	5.86529
Pinostrobin, (R)-	0	0	0.357347	52.2449	14.0513	5.30381
Pinostrobin, (S)-	0	0	0.369988	52.4597	14.5585	5.79644
Pioglitazone	0	1	-0.568953	37.1659	11.767	7.56703
Piperacillin	0	0	-0.597662	25.2816	16.192	12.8852
Piperaquine	0	0	1.8115	91.5931	21.5239	13.8832
Piperonyl butoxide	0	0	0.828112	71.004	14.1597	11.0723
Pitavastatin	0	0	4.27374	107.352	19.1355	15.6217
Pivalic acid	0	0	-0.951464	40.6861	11.3915	2.3305
PKI166	0	0	-0.616898	41.5719	13.2331	5.39014
p-Nitrobenzoate Me ester	0	0	-1.17164	29.233	7.6091	1.18883
p-Nitrophenyl acetate	0	0	-1.07252	27.3794	8.36182	1.52572
p-Phenylenediamine	0	0	-2.4613	5.46305	7.91894	-0.369811
Prasugrel	0	0	-2.8719	7.35168	11.2316	6.47339
Prazosin	1	1	-0.195382	42.6752	17.2132	7.95822
Primuletin	0	0	0.147448	47.5107	11.6688	4.07936
Probenecid	0	0	0.019809	54.0386	14.1406	6.68876
Procaine	0	0	-0.928433	33.688	12.9782	5.2642
Proflavine	0	0	-0.701301	37.069	11.6354	1.96445
Propofol	0	0	0.110629	60.5473	16.3637	4.59022
Propranolol (R), 2-methyl-n-butyryl ester, (R)-	0	0	1.32293	82.3491	14.3458	11.8645
Propranolol (R), 2-methyl-n-butyryl ester, (S)-	0	0	0.856162	80.2702	15.2025	11.3661
Propranolol (R), 2-methyl-n-valeryl ester, (R)-	0	0	1.28259	85.8204	13.9286	13.4773
Propranolol (R), 2-methyl-n-valeryl ester, (S)-	0	0	0.618194	90.2151	14.224	12.5934
Propranolol (R), 3-methyl-n-valeryl ester, (R)-	0	0	1.23992	91.2538	15.5778	13.4578
Propranolol (R), 3-methyl-n-valeryl ester, (S)-	0	0	1.54551	91.5789	14.8245	12.9546
Propranolol (R), acetyl ester	0	0	1.95873	60.4836	15.1245	9.42297
Propranolol (R), caproyl ester	0	0	0.609984	85.7547	13.1187	12.5799
Propranolol (R), cyclohexanoyl ester	0	0	0.269574	94.2539	15.5781	11.9886
Propranolol (R), cyclopentanoyl ester	0	0	1.01507	83.433	14.459	12.1177
Propranolol (R), cyclopropanoyl ester	0	0	1.38216	74.9347	12.1517	10.7478
Propranolol (R), enantyl ester	0	0	0.444206	74.9655	14.7189	12.7805
Propranolol (R), isocaproyl ester	0	0	0.340012	89.8327	13.6995	12.084
Propranolol (R), pivaloyl ester	0	0	0.672952	81.675	13.9353	11.6123
Propranolol (R), propionyl ester	0	0	0.923961	72.3072	12.6231	10.2866
Propranolol (S), 2-methyl-n-butyryl ester, (R)-	0	0	1.0274	82.2914	17.6845	13.0611
Propranolol (S), 2-methyl-n-butyryl ester, (S)-	0	0	0.906179	81.3808	16.9382	12.8905
Propranolol (S), 2-methyl-n-valeryl ester, (R)-	0	0	0.645607	70.9575	17.8124	11.8125
Propranolol (S), 2-methyl-n-valeryl ester, (S)-	0	0	1.02319	78.4883	18.1431	12.1964
Propranolol (S), 3-methyl-n-valeryl ester, (R)-	0	0	0.882383	73.9729	17.7966	12.4799
Propranolol (S), 3-methyl-n-valeryl ester, (S)-	0	0	0.973291	78.3464	18.1988	12.5949
Propranolol (S), acetyl ester	0	0	1.64305	62.3188	15.1573	9.40558
Propranolol (S), caproyl ester	0	0	0.074791	83.6141	14.6966	13.6109
Propranolol (S), cyclohexanoyl ester	0	0	0.775395	93.509	17.0915	13.8707
Propranolol (S), cyclopentanoyl ester	0	0	0.879547	71.2992	16.4718	10.9737
Propranolol (S), cyclopropanoyl ester	0	0	0.997776	65.9255	14.86	10.3174
Propranolol (S), enantyl ester	0	0	0.058237	86.4937	14.924	14.7887
Propranolol (S), isocaproyl ester	0	0	0.546335	73.1958	16.6786	12.0577
Propranolol (S), pivaloyl ester	0	0	0.667393	64.0639	16.5546	11.0548
Propranolol (S), propionyl ester	0	0	1.87016	58.2325	14.9995	9.862
Propranolol butyrate ester, (R)-	0	0	0.422149	73.2213	15.3063	11.6648
Propranolol butyrate ester, (S)-	0	0	0.423319	70.2461	15.0029	11.3314
Propranolol isobutyrate ester, (R)-	0	0	1.0222	70.911	17.1718	11.6491
Propranolol isobutyrate ester, (S)-	0	0	1.01916	71.1629	17.4701	10.6765
Propranolol isovalerate ester, (R)-	0	0	1.30505	83.6098	17.7027	13.2868
Propranolol isovalerate ester, (S)-	0	0	1.3013	85.4781	17.3106	13.096
Propranolol valerate ester, (R)-	0	0	1.1083	84.6386	16.1796	12.4835
Propranolol valerate ester, (S)-	0	0	1.26896	87.1049	15.3307	12.3805
Propranolol, (R)-	0	0	1.23657	69.2264	14.8042	8.2061
Propranolol, (S)-	0	0	1.74686	71.4039	15.8512	8.73075
Protocatechuic aldehyde	0	0	-1.61624	16.5707	10.433	1.85931
Pyrene	0	0	-2.63692	21.9561	3.71208	-1.37282
Pyrethroid-like ester 1	0	0	1.88684	77.7936	15.0818	11.8549
Pyrethroid-like ester 10, (S,S,S)-	0	0	0.08162	45.4668	13.3474	7.26518
Pyrethroid-like ester 11, (S,R,S)-	0	0	0.519446	55.6054	14.4503	8.89285
Pyrethroid-like ester 12, (S,S,R)-	0	0	0.855529	56.0299	13.5612	8.72531
Pyrethroid-like ester 2	0	0	1.90911	77.1557	14.926	11.1022
Pyrethroid-like ester 3	0	0	1.32356	67.7703	15.3019	8.95013
Pyrethroid-like ester 4	0	0	2.09592	78.0738	15.2475	11.5013
Pyrethroid-like ester 5, (R,R,R)-	0	0	0.062485	46.3499	13.9243	7.35585
Pyrethroid-like ester 6, (R,S,S)-	0	0	0.46053	56.8513	13.6836	8.71727
Pyrethroid-like ester 7, (R,R,S)-	0	0	0.081931	44.5911	13.8433	7.31686
Pyrethroid-like ester 8, (R,S,R)-	0	0	0.559856	55.8321	13.9753	8.46195
Pyrethroid-like ester 9, (S,R,R)-	0	0	0.582683	58.8697	13.1893	9.16038
Quazepam	0	0	-0.462907	19.9569	11.4525	7.98727
Quercetin	1	1	-0.764105	17.3874	18.0162	6.6656
Quercetin-4'-glucoside	0	0	3.28882	67.2111	29.9645	18.6028
Quinacrine	0	0	2.37093	105.701	18.3758	14.0774
Quinidine	0	0	0.166097	65.9029	15.575	7.80296
Quinine	0	0	-0.374812	56.3363	15.6296	7.28375
Quinoline	0	0	-0.915602	39.1995	7.56437	1.63282
Quinoline 3-carboxamide ABR-212616	0	0	-1.66794	25.7059	11.9091	3.51486
Quinoline 3-carboxamide ABR-215025	0	0	-1.45974	22.2429	13.9539	5.48126
Quinoline 3-carboxamide ABR-215031	0	0	-1.21035	26.7403	13.6327	5.05121
Quinoline 3-carboxamide ABR-215045	0	0	-0.843396	33.2957	14.498	6.84404
Quinoline 3-carboxamide ABR-215062	0	0	-0.898747	33.2805	13.6118	5.9737
Raloxifene	1	1	-0.790036	57.3733	17.0484	15.6376
Raltegravir	0	0	-0.012721	30.7304	21.0227	11.8489
Razaxaban	0	0	0.762275	43.5351	17.6816	16.9319
Remoxipride	0	1	0.964642	71.7748	17.9398	9.91128
Reparixin	0	0	1.77718	76.6418	18.6894	7.20416
Resveratrol, E- (trans-resveratrol)	0	0	-1.01184	29.6033	13.4022	3.89455
Resveratrol, Z-	0	0	-0.453737	36.1937	13.0677	4.34805
Rimonabant (SR141716A)	0	0	1.33869	67.7147	19.7459	11.3847
Ro 48-3656	0	0	1.33822	39.0406	17.6685	8.02113
Ro3244019, (R)-	0	0	2.44398	55.0733	14.847	9.12451
Ro3244019, (R)-, difluoro analog	0	0	2.8166	44.6904	14.9886	11.2835
Ro3244019, (R)-, monofluoro analog	0	0	4.0372	97.9691	15.3003	15.637
Rosiglitazone	0	1	-2.13594	9.8614	10.5567	6.51204
Rosuvastatin, (3R, 5R)-	0	0	0.178287	40.2512	21.8438	15.6186
Rosuvastatin, (3R, 5S)-	0	0	0.22871	34.3167	21.4876	16.0026
Rotenone	0	0	-0.718411	41.6116	16.4212	9.36267
RS-8359	0	0	-1.08362	35.393	10.6403	2.31565
Ruboxistaurin	0	0	0.499504	65.9973	18.9439	14.7504
Rutaecarpine	0	0	-0.109893	53.8011	10.659	2.99327
RWJ-333369	0	0	1.69328	62.9319	13.1762	5.89335
Safrole	0	1	0.74584	56.3464	10.0682	3.99422
Salicylic acid	0	0	-0.178972	46.1808	10.3901	2.83454
Salvinorin A	0	0	0.32138	67.6102	17.6461	12.6496
Sanguinarine	0	0	-2.11086	37.069	11.2652	4.23656
SB-209247	1	1	1.36939	52.9326	13.7218	12.3791
SB-T-1102	0	0	6.01278	126.741	37.4021	57.7975
SB-T-1214	0	0	6.7158	133.487	37.7228	59.5282
Scutellarin	0	0	3.88188	89.8539	28.4824	18.2749
Seleno-L-methionine	0	0	1.41678	60.827	13.3121	3.99473
Seliciclib	0	0	0.717533	63.2661	16.6185	9.11804
Sertaline	0	0	2.29173	93.1045	16.3083	7.72528
Sevoflurane	0	0	-0.646867	17.3124	10.8274	7.25899
Sibrafiban	0	0	2.46033	78.9181	21.3153	12.2868
Sibutramine	0	0	0.829232	85.099	16.633	7.29924
Silybin A	0	0	1.81106	58.9969	25.5946	16.7358
Silybin B	0	0	1.77457	58.2767	25.0053	15.9773
Silychristin	0	0	1.75219	56.5908	26.1099	17.0637
Silydianin	0	0	1.66163	59.8828	23.8196	17.7184
Simvastatin	0	0	2.2159	102.498	21.3852	15.2476
Sitafloxacin	0	0	1.92527	35.4028	19.3774	9.49344
Sitagliptin	0	0	1.08741	59.8249	16.7523	13.4699
Soman	0	0	0.67862	59.2308	12.0528	3.84821
SPD-304	1	1	3.66132	92.5764	22.0211	26.3313
Styrene	0	0	-2.63806	14.0084	5.53016	0.360894
Sudoxicam	0	1	-3.90426	-22.0647	9.42238	1.60205
Sulfadiazine	0	0	-2.58392	0.265378	10.5303	2.10681
Sulfamethazine	0	0	-0.772266	28.5801	14.509	4.59571
Sulfamethoxazole	1	1	-1.37837	17.0771	11.8868	2.93819
Sulfinpyrazone	0	0	-1.12805	29.8973	8.87652	8.24748
Sulforaphane	0	0	-2.56641	3.36541	5.23808	0.471039
Sulindac	0	0	-1.44303	-0.448478	11.481	3.69609
Sulprofos	0	0	-5.60529	-42.6432	6.81827	2.82306
Tacrolimus	0	0	7.05779	158.862	50.326	56.7959
Tamoxifen	0	1	0.967125	120.297	14.7008	12.5633
Tanaproget	0	0	-3.19611	4.11646	7.93578	0.638311
Tanshinone IIA	0	0	1.90887	87.9431	15.1441	5.7015
TAS-108	0	0	4.57316	168.007	25.8593	24.6118
Temocapril	0	0	-3.65099	-4.68383	12.5113	9.97679
Temozolomide	1	1	-0.438094	31.7003	10.4741	1.68197
Temsirolimus	0	0	10.0313	186.232	55.8072	86.0548
Tenofovir disoproxil	0	0	2.44414	64.2646	23.0943	23.5482
Tesaglitazar	0	0	0.003947	43.1253	16.2085	12.8721
Testosterone	0	0	0.304975	91.1662	17.6312	4.86437
Tetrabromobisphenol A	0	0	-0.820553	25.2858	18.6389	6.40856
Teucrin A	1	1	2.1438	91.25	18.9742	9.50486
TG100435	0	0	4.75977	141.216	21.3196	16.6409
Thiabendazole	0	1	-2.13774	11.1423	6.76875	1.02433
Thiacetazone	0	1	-2.32874	0.920351	9.42345	1.16342
Thiacloprid	0	0	-0.45566	37.1248	8.5392	1.50706
Thiamethoxam	0	0	-0.969986	17.7109	11.6491	3.22226
Thiobenzamide	0	1	-1.59337	14.5518	6.53302	0.970568
Thioridazine	1	1	-3.07308	26.1489	11.875	6.52933
Thiourea	0	1	-4.77174	-32.511	5.34889	-1.40312
Thyroxine	0	0	6.03427	118.779	26.1604	15.1073
Tibolone	0	0	-0.258736	79.6394	16.8558	6.07503
Ticlopidine	0	0	-2.41193	22.7521	8.95243	1.69147
Tigecycline	0	0	5.93827	91.7623	37.4039	26.1743
Timolol	0	0	-1.56909	17.9941	17.4961	6.77363
Tofisopam, (R)-	0	0	-0.201229	53.3253	17.7279	10.7703
Tofisopam, (S)-	0	0	-0.294263	52.3148	17.9208	10.3616
Tolbutamide	0	0	0.283841	52.3475	11.6327	5.42952
Tolcapone	0	0	-0.067419	36.8986	11.6424	4.00689
Tolmetin	1	1	0.104972	61.5818	11.3769	4.3829
Toluene-2,5-diamine	0	0	-1.57238	20.2957	10.0806	0.763993
Topotecan	0	0	1.56174	56.232	20.3865	10.286
Torcetrapib	0	0	3.5103	56.7073	23.1809	30.7948
TPC-Ahx-ATWLPPR	0	0	16.5268	254.081	49.0047	132.508
TR-14035	0	0	1.4274	57.069	15.6047	14.1623
Tramadol	0	0	0.143236	78.5351	17.0548	7.84458
Traxoprodil	0	0	-0.894861	50.928	19.04	7.75096
Trazodone	0	1	0.933067	56.5303	14.4447	6.88894
Triadimefon, (R)-	0	0	1.65825	70.6083	14.031	7.17802
Triadimefon, (S)-	0	0	0.843251	59.3934	13.4548	6.43258
Triazolam	0	0	1.07149	65.0382	13.6803	5.748
Tribufos	0	0	-6.76238	-45.0898	8.24793	1.72329
Trichloroethylene	1	1	-1.92211	11.4396	8.10624	1.58224
Triclabendazole	0	0	0.777846	43.8729	11.8239	4.89457
Triclosan	0	0	2.24669	66.2714	15.0129	6.72309
Triethylenetetramine	0	0	-2.27447	42.324	16.1277	6.51755
Trifluoromethyl-(X-phenyl)diaziridines (X = 3,4,5-triOMe)	1	1	0.01429	51.6674	16.3152	10.5481
Trifluoromethyl-(X-phenyl)diaziridines (X = 3,4-diOMe)	1	1	0.163042	53.244	14.912	9.27571
Trifluoromethyl-(X-phenyl)diaziridines (X = 3-Me-4-OMe)	1	1	0.549457	58.8095	15.2452	8.29744
Trifluoromethyl-(X-phenyl)diaziridines (X = 4-OEt)	1	1	0.234569	59.3376	13.9152	7.96446
Trifluoromethyl-(X-phenyl)diaziridines (X = 4-OMe)	1	1	0.205143	52.4454	13.844	7.67252
Triiodothyroxine	0	0	4.70966	107	23.4348	13.0331
Trimethoprim	1	1	0.891841	53.0406	16.733	7.57231
Trimethylamine	0	0	-2.24632	22.2911	8.94262	1.62308
Triptolide	0	0	-0.114049	81.133	18.118	7.8668
tris-(4-Chlorophenyl)methanol (TCPM)	0	0	1.43571	67.6323	17.1918	6.94122
Troglitazone	1	1	1.44812	64.7994	19.1122	12.8635
Trovafloxacin	1	1	0.096699	43.1018	17.5516	11.3495
Trypaflavine	0	0	-2.5223	32.7751	10.7687	1.2404
TSU-68	0	0	-0.384293	34.841	13.175	3.66893
TZB-30878	0	0	1.1233	73.7481	19.8412	13.17
U73122	0	0	3.67939	120.55	19.866	15.1441
UK-383,367	0	0	3.84138	102.27	20.4506	9.8842
UK-427,857	0	0	2.08387	110.861	23.0559	18.3599
UK-469,413	0	0	-0.880169	84.399	17.6267	10.6201
UK-469,413 (analog A)	0	0	-0.188363	79.2788	18.214	12.3457
UK-469,413 (analog B)	0	0	-0.397333	83.8777	18.434	13.4158
UK-469,413 (analog C)	0	0	0.175817	78.5365	17.6783	10.0838
UK-469,413 (analog D)	0	0	-0.023632	101.946	20.4577	13.9799
Valproic acid	0	0	-0.549564	49.4669	13.485	2.86643
Valpromide	0	0	0.146221	63.463	14.0669	3.83419
Valsartan	0	0	1.86938	62.3286	17.2732	10.9407
Vanillin	0	0	-1.07863	25.0366	10.5793	2.60423
Varenicline	0	0	-1.51508	60.3445	11.9639	3.45002
Vatalanib	0	0	1.16605	64.6495	13.1983	6.53608
Verapamil, (R)-	0	0	1.93082	96.6429	19.0231	18.666
Verapamil, (S)-	0	0	1.00808	88.403	18.2792	15.757
Vernolate	1	1	-3.04502	12.1619	9.37765	2.42476
Vicriviroc	0	0	2.45851	85.0815	26.944	20.1592
Vincristine	0	0	4.38143	101.665	33.0286	49.3753
Voriconazole	0	0	0.627915	48.3704	17.4323	10.2372
Wortmannin	0	0	-0.127041	59.8503	16.7994	11.6871
Ximelagatran	0	0	1.64191	62.5523	23.1351	17.4902
YM-64227	0	0	1.01821	79.4286	15.4591	5.21565
Yuanhuacine	0	0	5.93679	144.559	28.5668	34.0723
Zafirlukast	1	1	0.767461	54.999	19.7299	17.4024
ZD6126	0	0	3.32495	75.1978	20.6858	13.1981
Zidovudine (AZT)	0	0	-1.5682	20.8218	11.5481	2.7403
Zileuton	0	1	0.116456	37.781	10.8879	4.00075
Ziprasidone	0	0	-1.12167	24.6116	12.8936	4.3343
Zomepirac	1	1	-0.0213	53.3356	12.3178	4.64481
Zonampanel	0	0	1.11007	44.583	11.0118	4.72586
