# Supplementary material for: Prediction of the Formation of Reactive Metabolites by A Novel Classifier Approach Based on Enrichment Factor Optimization (EFO) as Implemented in the VEGA Program
Source: Molecules. 2018 Nov 13;23(11):2955. doi: 10.3390/molecules23112955 (PMC6278469; doi:10.3390/molecules23112955)
Supplement: Supplementary file 1 [file molecules-23-02955-s001.zip › Table_S1.xlsx]

## Sheet: Neutral
Molecule	ReactG1	ReactG2	ReactG3+	ReactGAll	ReactG1_Ox_Csp2_Csp	ReactG1_Ox_Quin	ReactG1_Ox_NH_NOH	Angles	Rotors	Radius_Gyration	HBA	HBD	HBT	Impropers	Lipole	PSA	ASA	LogP_MLP	HEAT_OF_FORMATION	ELECTRONIC_ENERGY	CORE-CORE_REPULSION	DIPOLE	FILLED_LEVELS	E_HOMO	E_LUMO	MULLIKEN_ELECTRONEGATIVITY	PARR_&_POPLE_ABSOLUTE_HARDNESS	SCHUURMANN_ALPHA	Dn_TOTAL	De_TOTAL	piS_TOTAL	Hardness	Sofness	Omega	Nucleo
1-(3-Trifluoromethylphenyl)piperazine	0	0	0	0	0	0	0	54	1	3.13376	1	1	2	6	3.09831	19.7069	227.378	2.6596	-131.102	-18529.1	15232.6	4.37477	44	-8.653	-0.545	4.59913	4.05376	-4.59913	-6.48029	-6.67263	-2.72487	-4.05376	-0.123342	-2.60893	-0.383299
1-(4-Methoxyphenyl)piperazine	0	0	0	0	0	0	0	55	2	3.12689	2	1	3	6	2.40008	30.4982	203.7	2.33345	0.97602	-13749.2	11515.4	2.33447	38	-7.779	0.252	3.76317	4.01536	-3.76317	-6.386	-5.71172	-2.64912	-4.01536	-0.124522	-1.76341	-0.567082
1-(trans-4-{[(2,4-Difluorophenyl)sulfonyl]amino}-cyclohexyl)-2-[(3S)-3-fluoropyrrolidin-1-yl]-2-oxo-ethanaminium chloride, (1S)- (MRL-B)	0	1	0	1	0	0	0	102	5	4.76484	5	3	8	12	2.33496	101.942	319.015	2.93147	-256.065	-42573.8	37019.6	5.61798	78	-9.462	-0.982	5.22181	4.24005	-5.22181	-12.0862	-12.6106	-4.7586	-4.24005	-0.117923	-3.21544	-0.310999
1-(trans-4-{[(4-Trifluoromethoxyphenyl)sulfonyl]-amino}-cyclohexyl)-2-[(3S)-3-fluoropyrrolidin-1-yl]-2-oxo-ethanaminium chloride, (1S)- (MRL-A)	0	1	0	1	0	0	0	109	6	5.00714	6	3	9	12	2.63721	109.657	352.273	3.35177	-363.24	-50235.1	43782.9	2.26231	87	-9.582	-1.168	5.37534	4.20704	-5.37534	-12.6517	-14.0058	-5.10021	-4.20704	-0.118848	-3.43403	-0.291203
1,1-Dichloroethylene	1	0	0	1	1	0	0	6	0	1.4867	0	0	0	6	0.279927	0	95.7945	2.39131	0.16162	-2103.3	1297.46	1.68446	12	-10.492	-0.181	5.33647	5.15549	-5.33647	-1.70684	-2.4624	-0.651286	-5.15549	-0.0969839	-2.7619	-0.36207
1,2,3,4-Tetrahydro-1-naphthol, (R)-	0	0	0	0	0	0	0	43	0	2.25818	1	1	2	0	3.14512	22.2866	163.11	2.12006	-38.3601	-9367.04	7681.03	2.13005	29	-9.429	0.19	4.6195	4.80949	-4.6195	-4.65343	-4.77047	-2.17097	-4.80949	-0.103961	-2.21851	-0.450753
1,2,3,4-Tetrahydro-1-naphthol, (S)-	0	0	0	0	0	0	0	43	0	2.23827	1	1	2	0	2.945	22.1307	163.22	2.04756	-37.9033	-9390.66	7704.68	2.0943	29	-9.478	0.152	4.66284	4.81487	-4.66284	-4.6303	-4.79994	-2.16417	-4.81487	-0.103845	-2.2578	-0.442908
1,2-Dibromoethane	1	0	0	1	0	0	0	12	0	2.15922	0	0	0	0	0.002273	0	112.392	2.8515	-8.05468	-2165.85	1421.08	0.00042	13	-10.457	-0.371	5.41389	5.04286	-5.41389	-0.606468	-3.03859	-0.583063	-5.04286	-0.0991501	-2.90611	-0.344103
1,2-Dibromopropane, (R)-	0	0	0	0	0	0	0	18	0	1.84229	0	0	0	0	0.16118	0	132.657	2.80721	-15.1214	-3145.83	2251	3.31259	16	-10.163	0.108	5.02755	5.1352	-5.02755	-0.8958	-3.09392	-0.841396	-5.1352	-0.0973672	-2.46108	-0.406325
1,2-Dibromopropane, (S)-	0	0	0	0	0	0	0	18	0	1.84229	0	0	0	0	0.16118	0	132.727	2.8326	-15.1214	-3145.83	2251	3.31259	16	-10.163	0.108	5.02755	5.1352	-5.02755	-0.8958	-3.09392	-0.841396	-5.1352	-0.0973672	-2.46108	-0.406325
1,2-Dichloroethane	1	0	0	1	0	0	0	12	0	1.62459	0	0	0	0	0.122055	0	102.241	1.95169	-29.5917	-2388.16	1554.37	3.14931	13	-11.033	0.366	5.33343	5.69951	-5.33343	-0.817573	-2.69138	-0.622013	-5.69951	-0.0877268	-2.49543	-0.400732
1,3-Dichloropropene, E-	1	0	0	1	1	0	0	12	0	2.18913	0	0	0	6	0.847771	0	119.525	2.72019	-9.18561	-2952.49	1996.5	2.19831	15	-10.393	-0.452	5.4229	4.97053	-5.4229	-2.05104	-2.995	-0.818016	-4.97053	-0.100593	-2.95822	-0.338041
1,3-Dichloropropene, Z-	1	0	0	1	1	0	0	12	0	1.83811	0	0	0	6	1.02639	0	118.576	2.59968	-9.86031	-3023.94	2067.91	2.86127	15	-10.374	-0.382	5.37785	4.99571	-5.37785	-2.04234	-3.01223	-0.826394	-4.99571	-0.100086	-2.89461	-0.345469
1,3-Dinitropyrene	1	0	0	1	0	0	0	54	0	3.28815	4	0	4	6	2.7503	81.4067	175.894	5.33982	60.7769	-24397	20776.5	8.37941	53	-9.445	-2.583	6.01393	3.43097	-6.01393	-9.46336	-10.5077	-4.31982	-3.43097	-0.145731	-5.27071	-0.189728
1,5-Dicaffeoylquinic acid	0	0	0	0	0	0	0	102	9	5.66858	12	7	19	21	1.68389	211.854	301.514	-0.033049	-451.468	-58963.6	52025.1	4.96573	98	-9.005	-1.045	5.02481	3.97975	-5.02481	-14.9344	-16.9418	-6.5129	-3.97975	-0.125636	-3.17215	-0.315244
1,6-Dinitropyrene	1	0	0	1	0	0	0	54	0	3.45463	4	0	4	6	0.000172	77.2061	185.191	5.57817	59.522	-24119.6	20499	0.00142	53	-9.506	-2.599	6.05228	3.45354	-6.05228	-9.4374	-10.5198	-4.2958	-3.45354	-0.144779	-5.30327	-0.188563
1,8-Cineole	0	0	0	0	0	0	0	61	0	2.0654	1	0	1	0	1.14772	9.31935	202.249	3.00325	-78.9957	-11448.6	9680.93	1.38806	32	-9.376	2.794	3.29104	6.08535	-3.29104	-4.71973	-4.26445	-2.03476	-6.08535	-0.0821645	-0.889916	-1.1237
1,8-Dinitropyrene	1	0	0	1	0	0	0	54	0	3.34755	4	0	4	6	2.07045	76.7041	173.759	5.28088	59.8127	-24202.4	20581.9	7.8152	53	-9.496	-2.58	6.03779	3.45804	-6.03779	-9.44095	-10.5258	-4.28482	-3.45804	-0.144591	-5.27104	-0.189716
1-[(2-Ethyl-4-methyl-1H-imidazol-5-yl)methyl]-4-[4-(trifluoromethyl)-2-pyridinyl]piperazine	1	0	0	1	0	0	0	89	4	4.40509	3	1	4	6	1.89271	46.9911	339.563	5.14614	-108.419	-34177.1	29463.4	4.5151	68	-8.787	-0.727	4.75691	4.02982	-4.75691	-10.0722	-10.72	-4.43021	-4.02982	-0.124075	-2.8076	-0.356177
1-{[6-Carboxy-2-(4-chlorophenyl)-3-cyclohexyl-1H-indol-1-yl]acetyl}-N,N-diethylpiperazin-4-aminium chloride	0	0	0	0	0	0	0	154	8	4.91681	4	1	5	12	2.79938	63.1958	532.842	6.24731	-122.587	-70487.7	64304.5	3.59316	104	-8.674	-0.94	4.80714	3.86689	-4.80714	-16.4299	-17.3283	-7.35837	-3.86689	-0.129303	-2.98801	-0.33467
11-alpha-Hydroxyprogesterone	0	0	0	0	0	0	0	115	1	3.71371	3	1	4	12	1.79332	53.5614	319.574	1.713	-157.956	-34490.2	30618.4	7.27409	66	-9.661	0.067	4.79706	4.86398	-4.79706	-9.49626	-10.5389	-4.43926	-4.86398	-0.102796	-2.36553	-0.422739
16-alpha-Hydroxyprogesterone	0	0	0	0	0	0	0	115	1	3.81511	3	1	4	12	1.01177	56.0938	321.803	1.67485	-159.703	-34161.9	30290	3.81977	66	-9.799	-0.027	4.9131	4.88565	-4.9131	-9.40903	-10.6181	-4.45325	-4.88565	-0.10234	-2.47035	-0.404801
17-AA-Geldanamycin	0	1	0	1	0	0	0	151	7	4.71315	8	5	13	57	1.53406	162.461	510.316	0.638825	-281.091	-85859.4	78551.7	7.87666	115	-8.465	-1.465	4.9652	3.49995	-4.9652	-16.4701	-19.6917	-7.55317	-3.49995	-0.142859	-3.52193	-0.283935
17-A-Geldanamycin	0	1	0	1	0	0	0	139	4	4.50277	8	6	14	51	1.76366	162.949	412.899	-0.393478	-312.264	-75692.1	68805.5	4.97177	107	-9.155	-1.587	5.37109	3.78376	-5.37109	-14.5641	-18.9586	-6.99111	-3.78376	-0.132144	-3.81216	-0.262318
17-DMA-Geldanamycin	0	1	0	1	0	0	0	166	8	4.90676	9	5	14	54	1.41073	166.913	551.317	0.061796	-303.445	-94207.6	86522.7	7.00862	122	-8.488	-1.319	4.9035	3.5847	-4.9035	-17.0212	-20.5544	-7.91883	-3.5847	-0.139482	-3.35375	-0.298174
19-Norandrostenediol	0	0	0	0	0	0	0	104	0	3.36709	2	2	4	6	1.26899	43.4587	286.796	1.96233	-120.62	-26519.7	23338.9	1.32644	56	-9.586	0.924	4.33134	5.25495	-4.33134	-7.96864	-8.50622	-3.76801	-5.25495	-0.0951483	-1.78503	-0.560213
1-Chloro-2,4-dinitrobenzene	0	0	0	0	0	0	0	24	0	2.69389	4	0	4	6	1.35932	80.0879	96.1209	4.0743	12.7384	-12270.1	9678.5	4.23932	34	-11.089	-2.348	6.71835	4.37056	-6.71835	-4.49124	-6.60345	-2.25564	-4.37056	-0.114402	-5.16367	-0.193661
1-Methyl-N-{(1S)-1-[5-(2-naphthyl)-1H-imidazol-2-yl]-7-oxooctyl)piperidine-4-carboxamide	0	0	0	0	0	0	0	133	10	5.36434	4	2	6	12	3.23305	75.6147	466.804	4.52473	-51.6713	-50172.2	44910.7	2.91317	90	-8.46	-0.59	4.52495	3.93545	-4.52495	-14.4977	-14.6181	-6.53209	-3.93545	-0.12705	-2.60138	-0.384411
1-Naphthol	0	0	0	0	0	0	0	31	0	2.2069	1	1	2	0	3.17405	20.7694	144.288	2.63916	-4.31975	-8333.63	6702.4	1.63854	27	-8.681	-0.612	4.64657	4.03446	-4.64657	-5.13202	-4.68693	-2.25258	-4.03446	-0.123932	-2.67578	-0.373723
1-Naphthylisothiocyanate	1	0	0	1	0	0	0	32	1	2.72243	1	0	1	0	0.749321	41.1547	160.314	3.44698	78.4233	-9817.38	8009.91	3.75321	31	-8.616	-1.337	4.97631	3.63972	-4.97631	-9.11679	-5.45462	-2.73781	-3.63972	-0.137373	-3.40187	-0.293956
1-Naphthylthiourea	0	1	0	1	0	0	0	39	2	2.93748	0	3	3	9	4.3881	69.1655	149.557	2.33559	55.0247	-12090.3	10055.3	6.81886	35	-8.409	-1.183	4.79584	3.61307	-4.79584	-9.15791	-6.09873	-2.79328	-3.61307	-0.138387	-3.1829	-0.314179
1-Nitropyrene	0	0	0	0	0	0	0	51	0	3.02248	2	0	2	3	4.01345	38.5099	190.982	4.74017	60.068	-18662.1	15801.8	6.08778	45	-8.944	-1.938	5.44098	3.50257	-5.44098	-8.5785	-8.60737	-3.89141	-3.50257	-0.142752	-4.22608	-0.236626
2-(3,4-Dihydro-1(2H)-quinolinyl)-N-(4-ethoxy-phenyl)acetamide	0	0	0	0	0	0	0	82	5	4.42354	2	1	3	9	1.80219	41.2213	313.837	4.53759	-44.6127	-27389.4	23795.6	2.98619	60	-8.197	0.216	3.99085	4.20657	-3.99085	-10.7362	-9.32556	-4.42995	-4.20657	-0.118862	-1.89309	-0.528237
2-(3-Chlorobenzyloxy)-6-(piperazinyl)pyrazine	1	1	0	1	0	0	0	69	4	4.50628	4	1	5	6	3.90696	50.6618	280.021	3.34641	24.1534	-23706.7	20328.6	4.75313	55	-8.685	-0.362	4.52369	4.16147	-4.52369	-9.66826	-9.0471	-3.97395	-4.16147	-0.12015	-2.45871	-0.406717
2-(4-{[({1-[3-Amino-4-(2,3,4,5,6-pentafluoro-phenyl)butanoyl]-pyrrolidin-3-yl}carbonyl)amino]methyl}-phenoxy)-3-methylbutanoic acid, (2S)-	0	0	0	0	0	0	0	128	10	4.19963	6	4	10	18	0.968956	98.9898	455.2	3.94758	-428.669	-81204.5	73118.8	4.54444	109	-9.267	-0.704	4.98554	4.28185	-4.98554	-15.4576	-17.7696	-6.77094	-4.28185	-0.116772	-2.90245	-0.344537
2-(4-Amino-3-methylphenyl)benzothiazole (5F 203)	0	0	0	0	0	0	0	50	1	3.68456	1	2	3	3	5.34114	58.1613	203.194	3.81503	16.2297	-17286.6	14403.8	4.79182	45	-8.492	-1.051	4.77149	3.72037	-4.77149	-11.8246	-7.39467	-3.55083	-3.72037	-0.134395	-3.05979	-0.326819
2-(4-Chloro-2-methylphenoxy)propanoic acid, (R)- (MCPP)	0	0	0	0	0	0	0	41	3	3.17041	3	1	4	3	3.88825	50.5822	189.657	2.9069	-129.003	-14164.4	11634.3	3.20721	38	-9.119	-0.23	4.67447	4.44473	-4.67447	-5.34398	-5.92183	-2.44857	-4.44473	-0.112493	-2.45804	-0.406828
2-(4-Chloro-2-methylphenoxy)propanoic acid, (S)- (MCPP)	0	0	0	0	0	0	0	41	3	3.17432	3	1	4	3	3.88103	50.4705	188.215	2.91086	-129.003	-14164.3	11634.3	3.20644	38	-9.119	-0.23	4.67445	4.44473	-4.67445	-5.34399	-5.92182	-2.44859	-4.44473	-0.112493	-2.45802	-0.406832
2,2,3,3-Tetramethylcyclopropanecarbonylurea (TMCU)	0	0	0	0	0	0	0	54	2	2.66724	2	3	5	12	3.32968	74.7258	165.98	1.75406	-94.9694	-13705.1	11419.8	6.18724	37	-10.158	0.879	4.6397	5.5185	-4.6397	-4.9764	-5.79489	-2.23616	-5.5185	-0.0906043	-1.95042	-0.51271
2,2',4'-Trichloroacetophenone	0	0	0	0	0	0	0	27	1	3.05241	1	0	1	3	3.02262	17.2049	187.355	3.15676	-42.9312	-10540.9	8394.71	1.12012	32	-10.223	-1.098	5.66057	4.56256	-5.66057	-5.1997	-6.45459	-2.14476	-4.56256	-0.109588	-3.51142	-0.284785
2,2'-Dibromobiphenyl	1	0	0	1	1	0	0	36	1	2.61085	0	0	0	0	0.494304	0	234.881	5.32579	51.5346	-11823	9796.73	2.38272	35	-9.496	-0.382	4.93912	4.55721	-4.93912	-5.42376	-6.80505	-2.77985	-4.55721	-0.109716	-2.67652	-0.37362
2,3,4,2',3',6'-Hexachlorobiphenyl (CB132)	0	0	0	0	0	0	0	36	1	3.37843	0	0	0	0	0.351117	0	282.06	7.737	-7.39077	-19059.5	15930.1	3.5449	47	-9.979	-1.117	5.54804	4.43118	-5.54804	-5.17604	-9.54498	-3.25954	-4.43118	-0.112837	-3.4732	-0.287919
2,3,4,2',4',5'-Hexachlorobiphenyl (CB138)	0	0	0	0	0	0	0	36	1	3.67556	0	0	0	0	0.243235	0	289.207	8.21622	-5.54506	-18713.3	15583.9	2.48766	47	-9.965	-1.28	5.62247	4.34206	-5.62247	-5.16271	-9.65267	-3.23392	-4.34206	-0.115153	-3.64022	-0.274709
2,3,4,2',5'-Pentachlorobiphenyl (CB87)	0	0	0	0	0	0	0	36	1	3.41824	0	0	0	0	0.374056	0	268.781	7.39245	0.75431	-16982.4	14106.4	2.89992	44	-9.897	-1.112	5.50473	4.39258	-5.50473	-5.32097	-8.89481	-3.12899	-4.39258	-0.113828	-3.44924	-0.289919
2,3,4,5,3',5'-Hexachlorobiphenyl (PCB159)	0	0	0	0	0	0	0	36	1	3.73835	0	0	0	0	0.237536	0	282.244	8.60436	-3.15783	-18480.7	15351.4	1.14562	47	-10.102	-1.455	5.77837	4.32321	-5.77837	-5.19991	-9.45036	-3.22111	-4.32321	-0.115655	-3.86166	-0.258956
2,3,4,5,3'-Pentachlorobiphenyl	0	0	0	0	0	0	0	36	1	3.53346	0	0	0	0	0.44567	0	269.566	7.41304	5.0368	-16764.3	13888.5	2.36313	44	-9.965	-1.312	5.63853	4.32647	-5.63853	-5.28192	-8.93905	-3.1024	-4.32647	-0.115568	-3.67424	-0.272165
2,3,4,5-Tetrachlorobiphenyl (PCB61)	0	0	0	0	0	0	0	36	1	3.20483	0	0	0	0	0.672451	0	248.613	6.64498	14.3078	-15154.2	12531.9	3.00136	41	-9.9	-1.12	5.51032	4.39013	-5.51032	-5.42766	-8.07999	-2.99674	-4.39013	-0.113892	-3.45818	-0.28917
2,3,4,5-Tetrachlorophenol	0	0	0	0	0	0	0	19	0	2.60918	1	1	2	0	3.68649	21.3488	159.375	4.52064	-49.225	-9510.25	7383.48	3.25405	30	-9.69	-1.268	5.47893	4.21127	-5.47893	-2.71364	-6.04665	-1.80917	-4.21127	-0.118729	-3.5641	-0.280576
2,3,4,6-Tetrachlorophenol	0	0	0	0	0	0	0	19	0	2.6514	1	1	2	0	3.14691	19.4499	159.098	4.79391	-49.3064	-9512.63	7385.86	1.04311	30	-9.695	-1.302	5.49823	4.19667	-5.49823	-2.71649	-5.98408	-1.8107	-4.19667	-0.119142	-3.60173	-0.277644
2,3,4-Trichlorophenol	0	0	0	0	0	0	0	19	0	2.39731	1	1	2	0	3.68721	20.5461	142.708	3.87143	-44.2587	-8104.01	6230.59	2.21374	27	-9.638	-1.021	5.32936	4.30871	-5.32936	-2.86374	-5.02773	-1.69152	-4.30871	-0.116044	-3.29589	-0.303408
2,3,5,3',4'-Pentachlorobiphenyl (CB107)	0	0	0	0	0	0	0	36	1	3.73422	0	0	0	0	0.554408	0	272.498	7.76789	2.93878	-16668.2	13792.3	2.44961	44	-9.953	-1.23	5.59159	4.36125	-5.59159	-6.76366	-8.85703	-3.10225	-4.36125	-0.114646	-3.58451	-0.278978
2,3,5,6,2',4',5'-Heptachlorobiphenyl	0	0	0	0	0	0	0	36	1	3.55839	0	0	0	0	0.064017	0	296.746	8.91106	-14.4448	-20869.2	17486.3	1.21879	50	-9.989	-1.435	5.71201	4.27734	-5.71201	-5.09144	-10.6204	-3.3722	-4.27734	-0.116895	-3.81394	-0.262196
2,3,5,6,3',5'-Hexachlorobiphenyl (PCB165)	0	0	0	0	0	0	0	36	1	3.5333	0	0	0	0	0.003649	0	282.619	8.29265	-5.87373	-18727.7	15598.3	1.39376	47	-10.022	-1.421	5.72185	4.30056	-5.72185	-5.25607	-9.6306	-3.25879	-4.30056	-0.116264	-3.80642	-0.262714
2,3,5,6-Tetrachlorophenol	0	0	0	0	0	0	0	19	0	2.67344	1	1	2	0	2.8426	21.1279	163.916	4.84822	-49.871	-9514.3	7387.49	1.17021	30	-9.886	-1.314	5.60024	4.28606	-5.60024	-2.68837	-6.09647	-1.84518	-4.28606	-0.116657	-3.65869	-0.273322
2,3,5-Trichlorophenol	0	0	0	0	0	0	0	19	0	2.54593	1	1	2	0	3.23359	21.9306	146.402	4.01681	-44.7147	-8051.22	6177.78	2.57855	27	-9.735	-1.054	5.39446	4.34085	-5.39446	-2.80325	-5.09313	-1.72291	-4.34085	-0.115185	-3.3519	-0.298338
2,3,6,2',4',5'-Hexachlorobiphenyl (CB149)	0	0	0	0	0	0	0	36	1	3.40711	0	0	0	0	0.24484	0	284.144	8.18944	-8.57175	-18989.6	15860.1	2.52822	47	-9.918	-1.254	5.58628	4.33188	-5.58628	-5.11702	-9.63709	-3.26262	-4.33188	-0.115423	-3.60196	-0.277627
2,3,6-Trichlorophenol	0	0	0	0	0	0	0	19	0	2.49889	1	1	2	0	2.58662	20.0317	145.074	3.99654	-43.6705	-8109.27	6235.87	0.55579	27	-9.706	-1.039	5.37243	4.33348	-5.37243	-2.83542	-5.12118	-1.72369	-4.33348	-0.115381	-3.33023	-0.300279
2,3,7-Trichlorodibenzo-p-dioxin	0	0	0	0	0	0	0	38	0	3.76895	2	0	2	0	0.56677	22.5815	217.816	6.85483	-37.0171	-16740.5	13808.7	1.7276	43	-9.038	-1.086	5.06231	3.97601	-5.06231	-8.22587	-8.09568	-3.14649	-3.97601	-0.125754	-3.2227	-0.310299
2,3-Diaminopyridine Cpd 1	1	0	0	1	0	1	0	91	9	4.18061	4	2	6	12	0.465112	69.2477	385.993	5.03489	-54.1905	-49877.8	44348.1	4.85292	84	-8.85	-0.984	4.91686	3.93287	-4.91686	-14.3772	-14.1463	-6.15047	-3.93287	-0.127134	-3.07352	-0.32536
2,3-Diaminopyridine Cpd 2	1	0	0	1	0	1	0	96	8	4.4526	5	2	7	9	2.72681	85.0234	396.872	5.1749	91.5717	-47496.5	42474	6.75847	82	-8.14	-1.192	4.66619	3.47405	-4.66619	-15.2814	-14.0551	-6.51311	-3.47405	-0.143924	-3.1337	-0.319111
2,3-Diaminopyridine Cpd 3	1	0	0	1	0	1	0	97	7	4.68154	3	3	6	15	1.04489	77.9451	424.94	5.47599	-237.634	-57265.2	50567.5	4.96965	92	-8.897	-0.707	4.80201	4.09545	-4.80201	-14.8531	-14.5657	-6.07471	-4.09545	-0.122087	-2.81524	-0.35521
2,3-Diaminopyridine Cpd 4	1	0	0	1	0	1	0	89	8	4.83582	4	2	6	12	0.624037	73.9347	377.77	5.31399	-214.134	-48653.3	42716	3.65522	83	-8.727	-0.45	4.58863	4.13858	-4.58863	-13.8178	-13.5822	-5.7782	-4.13858	-0.120814	-2.54381	-0.393111
2,3-Diaminopyridine Cpd 5	1	0	0	1	1	1	0	87	8	4.78374	5	1	6	9	1.29152	72.9611	377.145	5.25835	-252.174	-48868.8	42836.3	1.05546	83	-9.003	-0.508	4.75552	4.24739	-4.75552	-13.6613	-13.6705	-5.7356	-4.24739	-0.117719	-2.66222	-0.375627
2,3-Diaminopyridine Cpd 6	1	0	0	1	1	1	0	95	8	4.13954	4	1	5	12	1.56675	66.8974	412.242	5.20191	-216.355	-53092.3	47005.3	5.50022	86	-8.871	-0.777	4.82386	4.04666	-4.82386	-13.9073	-14.2399	-5.96436	-4.04666	-0.123559	-2.87516	-0.347807
2,3-Dichlorobiphenyl	0	0	1	1	0	0	0	36	1	2.85451	0	0	0	0	0.541785	0	224.661	4.9647	27.2472	-11937.2	9821.73	2.9731	35	-9.777	-0.541	5.15902	4.6176	-5.15902	-5.54428	-6.49363	-2.80058	-4.6176	-0.108281	-2.88196	-0.346986
2,3-Dichlorophenol	0	0	0	0	0	0	0	19	0	2.1652	1	1	2	0	3.20253	21.4605	129.537	3.06077	-36.6592	-6795.35	5175.41	4.11533	24	-9.591	-0.704	5.14772	4.44365	-5.14772	-2.97581	-4.4561	-1.61124	-4.44365	-0.11252	-2.98167	-0.335382
2,3-Dihydroxynaphthalene	0	0	0	0	0	0	0	32	0	2.48429	2	2	4	0	4.05275	45.1808	132.096	2.17962	-47.6598	-9847.93	7921.33	2.31326	30	-8.845	-0.673	4.75861	4.08593	-4.75861	-5.32073	-5.30051	-2.35838	-4.08593	-0.122371	-2.77101	-0.360879
2,3-Dimethylaniline	0	0	0	0	0	0	0	33	0	2.06133	0	2	2	3	3.11806	25.2908	138.402	2.0062	4.67132	-6776.18	5458.48	1.92941	24	-8.28	0.515	3.88254	4.39745	-3.88254	-4.1125	-3.68666	-1.7872	-4.39745	-0.113702	-1.71396	-0.583443
2,4,2',4'-Tetrabromodiphenyl ether (BDE 47)	1	0	0	1	1	0	0	37	2	4.06839	1	0	1	0	0.018712	8.78169	277.784	8.21964	32.3386	-16391.4	13652.5	1.90724	44	-9.317	-0.963	5.14002	4.17676	-5.14002	-5.56544	-8.80449	-3.17182	-4.17676	-0.11971	-3.16272	-0.316183
2,4,5,2',4',6'-Hexabromodiphenyl ether	0	0	0	0	0	0	0	37	2	3.93903	1	0	1	0	0.205965	8.42325	316.444	10.0818	42.5999	-20112.3	16955.8	1.79979	50	-9.378	-1.288	5.33301	4.0451	-5.33301	-4.68297	-10.9853	-3.43757	-4.0451	-0.123606	-3.51549	-0.284455
2,4,5,2',4'-Pentachlorobiphenyl (CB99)	0	0	0	0	0	0	0	36	1	3.56848	0	0	0	0	0.210953	0	270.539	7.43162	-0.39323	-16855.3	13979.3	1.65122	44	-9.894	-1.164	5.52911	4.36466	-5.52911	-5.51697	-8.63099	-3.06054	-4.36466	-0.114556	-3.50211	-0.285542
2,4,5,2',5'-Pentachlorobiphenyl (CB101)	0	0	0	0	0	0	0	36	1	3.45403	0	0	0	0	0.241423	0	271.103	7.49359	-0.34914	-16904.8	14028.7	1.59134	44	-9.877	-1.167	5.52225	4.35502	-5.52225	-5.51017	-8.64975	-3.03287	-4.35502	-0.11481	-3.50116	-0.285619
2,4,5,3',4'-Pentachlorobiphenyl (CB118)	0	0	0	0	0	0	0	36	1	3.76987	0	0	0	0	0.142523	0	270.558	7.64979	2.99003	-16597.6	13721.7	1.68089	44	-9.89	-1.262	5.57588	4.31417	-5.57588	-5.2697	-8.8878	-3.05447	-4.31418	-0.115897	-3.60328	-0.277525
2,4,5-Trichlorophenol	0	0	0	0	0	0	0	19	0	2.56762	1	1	2	0	3.49741	20.837	145.563	4.00336	-45.2519	-8036.29	6162.83	2.05538	27	-9.652	-1.066	5.35923	4.29321	-5.35923	-2.82637	-5.03005	-1.65572	-4.29321	-0.116463	-3.34498	-0.298956
2,4,6,2',4'-Pentabromodiphenyl ether (BDE 100)	0	0	0	0	0	0	0	37	2	3.95309	1	0	1	0	0.314603	9.67778	298.513	9.17614	37.3659	-18326.8	15379.2	2.36729	47	-9.336	-1.225	5.28049	4.05539	-5.28049	-5.92517	-9.82924	-3.28749	-4.05539	-0.123293	-3.43785	-0.29088
2,4,6,3',5'-Pentachlorobiphenyl	0	0	0	0	0	0	0	36	1	3.56694	0	0	0	0	0.573308	0	275.287	7.69209	-1.15681	-16828	13951.9	1.56069	44	-10.082	-1.274	5.67781	4.4037	-5.67781	-8.49933	-9.26258	-3.07864	-4.4037	-0.113541	-3.66028	-0.273203
2,4,6,3'-Tetrachlorobiphenyl	0	0	0	0	0	0	0	36	1	3.38565	0	0	0	0	0.843233	0	259.389	6.71373	7.1401	-15153	12530.4	1.82817	41	-9.89	-1.118	5.50434	4.38584	-5.50434	-7.81963	-8.58519	-2.96422	-4.38584	-0.114003	-3.45404	-0.289516
2,4,6-Trichlorobiphenyl (PCB30)	0	0	0	0	0	0	0	36	1	3.03052	0	0	0	0	0.338218	0	234.555	5.67463	16.5567	-13570.8	11201.7	0.77701	38	-9.956	-0.914	5.43508	4.52071	-5.43508	-5.4208	-7.20223	-2.87737	-4.52071	-0.110602	-3.26719	-0.306074
2,4,6-Trichlorophenol	0	0	0	0	0	0	0	19	0	2.62871	1	1	2	0	2.92625	20.7019	146.258	3.98295	-44.2511	-8052.55	6179.13	1.17506	27	-9.639	-1.072	5.35517	4.28357	-5.35517	-2.8452	-5.00818	-1.68934	-4.28357	-0.116725	-3.34742	-0.298737
2,4-Dichlorophenol	0	0	0	0	0	0	0	19	0	2.43045	1	1	2	0	3.42501	22.9384	133.831	3.17462	-37.463	-6728.23	5108.25	2.94611	24	-9.45	-0.749	5.09969	4.35043	-5.09969	-2.96648	-4.41177	-1.60904	-4.35043	-0.114931	-2.989	-0.33456
2,4-Dichlorophenoxyacetic acid (2,4-D)	0	0	0	0	0	0	0	29	3	3.09816	3	1	4	3	3.74679	49.4836	161.548	2.79343	-119.235	-12671.3	10187.9	2.80144	35	-9.835	-0.802	5.31826	4.51665	-5.31826	-4.29616	-6.60298	-2.25171	-4.51665	-0.110701	-3.13107	-0.31938
2,4-Dimethylaniline	0	0	0	0	0	0	0	33	0	2.14144	0	2	2	3	3.26505	26.185	142.209	2.06172	4.12802	-6706.29	5388.56	1.62117	24	-8.15	0.443	3.85363	4.29685	-3.85363	-4.14152	-3.67003	-1.79363	-4.29685	-0.116364	-1.72806	-0.578682
2,5,3',4'-Tetrachlorobiphenyl (CB70)	0	0	0	0	0	0	0	36	1	3.57192	0	0	0	0	0.337028	0	257.61	6.85141	9.29254	-14949	12326.4	2.84062	41	-9.83	-1.034	5.4322	4.39794	-5.4322	-5.46058	-7.97731	-2.93299	-4.39794	-0.11369	-3.35484	-0.298077
2,5,6,3',4'-Pentachlorobiphenyl (CB110)	0	0	0	0	0	0	0	36	1	3.51355	0	0	0	0	0.953607	0	271.844	7.41902	1.31739	-16916.5	14040.6	3.69929	44	-9.883	-1.181	5.53203	4.35105	-5.53203	-7.80568	-9.13788	-3.13249	-4.35105	-0.114915	-3.51678	-0.284351
2,5-Dichlorophenol	0	0	0	0	0	0	0	19	0	2.48594	1	1	2	0	2.93105	22.1123	132.016	3.23127	-39.2706	-6728.46	5108.4	1.30526	24	-9.688	-0.776	5.2319	4.45562	-5.2319	-3.01125	-4.41331	-1.54265	-4.45562	-0.112218	-3.07171	-0.325551
2,5-Dimethoxy-4-propylthiophenethylamine	0	0	0	0	0	0	0	66	7	3.26891	3	2	5	3	3.51382	61.9883	247.639	3.2009	-76.0852	-19736.2	16902.4	3.83155	48	-8.281	-0.317	4.29909	3.98165	-4.29909	-10.1842	-7.21674	-3.24626	-3.98165	-0.125576	-2.32092	-0.430863
2,5-Dimethylaniline	0	0	0	0	0	0	0	33	0	2.14127	0	2	2	3	2.90536	25.9616	141.761	2.17409	3.31943	-6707.26	5389.49	1.6984	24	-8.245	0.519	3.86322	4.38183	-3.86322	-4.11907	-3.67849	-1.78537	-4.38183	-0.114108	-1.703	-0.5872
2,5-Dimethyl-p-phenylenediamine	0	0	0	0	0	0	0	36	0	2.26173	0	4	4	6	6e-05	51.3259	130.692	1.16643	7.58641	-8121.72	6604.26	0.00267	27	-7.182	0.568	3.30741	3.87504	-3.30741	-4.68714	-4.04819	-1.90339	-3.87504	-0.129031	-1.41146	-0.708486
2,6-Dichlorobiphenyl	0	0	1	1	0	0	0	36	1	2.71648	0	0	0	0	0.009376	0	219.766	4.88548	24.4209	-12080.1	9964.53	1.29457	35	-9.814	-0.566	5.19002	4.62386	-5.19002	-5.56734	-6.62909	-2.79389	-4.62386	-0.108135	-2.91275	-0.343318
2,6-Dichlorophenol	0	0	0	0	0	0	0	19	0	2.31512	1	1	2	0	2.10366	22.8918	133.567	3.34705	-36.8742	-6798.5	5178.55	1.98133	24	-9.583	-0.723	5.15253	4.42999	-5.15253	-3.99592	-4.6361	-1.60453	-4.42999	-0.112867	-2.99646	-0.333727
2,6-Di-tert-butyl-4-methylphenol	1	1	0	1	0	1	0	73	2	2.91405	1	1	2	0	1.94943	15.6838	284.072	5.39535	-76.6342	-18442.1	15979.2	1.58148	45	-8.484	0.421	4.03144	4.45246	-4.03144	-6.7713	-6.64391	-3.10152	-4.45246	-0.112297	-1.82512	-0.54791
21-Hydroxyprogesterone	0	0	0	0	0	0	0	115	2	3.92933	3	1	4	12	1.11792	56.5406	322.594	1.9182	-152.547	-33915.6	30044.1	2.15953	66	-9.837	-0.063	4.95019	4.88711	-4.95019	-9.47304	-10.5841	-4.48159	-4.88711	-0.10231	-2.50705	-0.398876
25-Methoxydammarane-3þ,12þ,20-triol, 20S-	0	0	0	0	0	0	0	190	2	5.2137	4	3	7	0	2.38535	66.4745	535.159	5.55441	-283.586	-66171.1	60423.5	4.88098	102	-9.659	2.375	3.6419	6.01678	-3.6419	-14.2621	-14.2389	-6.43318	-6.01678	-0.0831009	-1.1022	-0.907275
2-Acetylaminofluorene	0	0	1	1	0	0	0	54	1	3.42492	1	1	2	6	4.54651	29.7481	222.719	3.15869	-1.6643	-15847.3	13347.6	3.36897	42	-8.396	-0.39	4.39296	4.00318	-4.39296	-7.92449	-7.07648	-3.40435	-4.00318	-0.124901	-2.41034	-0.414879
2-Acetylbenzothiophenone	0	0	1	1	0	0	0	34	1	2.59045	1	0	1	3	3.31298	39.9315	151.091	3.12408	-2.15833	-9345.86	7537.7	3.98677	30	-8.698	-1.158	4.92771	3.7701	-4.92771	-8.78377	-4.78111	-2.4751	-3.7701	-0.132622	-3.22038	-0.310522
2-Amino-1-methyl-6-phenylimidazo[4,5-b]pyridine (PhIP)	0	1	0	1	0	0	0	50	1	3.34581	2	2	4	3	3.96487	52.4615	194.642	2.24277	90.8894	-15953.7	13451.3	6.90767	42	-8.755	-0.575	4.66503	4.0898	-4.66503	-7.91753	-7.21006	-3.38938	-4.0898	-0.122255	-2.66059	-0.375857
2-Amino-3,5-dimethylimidazo[4,5-f]quinoline (MeIQ)	0	1	0	1	0	0	0	50	0	2.82122	2	2	4	3	1.5133	52.9835	177.495	1.94275	69.5125	-15296.3	12916.1	5.08727	40	-8.573	-0.584	4.57841	3.99428	-4.57841	-7.31005	-6.79781	-3.17626	-3.99428	-0.125179	-2.62398	-0.3811
2-Amino-3,8-dimethylimidazo[4,5-f]quinoxaline (MeIQx)	1	1	0	1	0	0	1	48	0	2.92564	3	2	5	3	1.66773	63.6803	165.638	1.62141	88.2339	-15182.8	12753.2	5.22808	40	-8.252	-0.718	4.48512	3.76714	-4.48512	-7.46854	-6.77249	-3.11837	-3.76714	-0.132727	-2.66997	-0.374536
2-Amino-3-methyl-9H-pyrido[2,3-b]indole (MeAþC)	0	0	0	0	0	0	0	46	0	2.86901	1	3	4	3	4.4749	52.4146	165.442	2.97465	54.3914	-13345.1	11164.1	1.99284	37	-8.191	-0.293	4.24207	3.9487	-4.24207	-7.12948	-6.21254	-2.98468	-3.9487	-0.126624	-2.27861	-0.438864
2-Amino-3-methylimidazo-[4,5-f]quinoline (IQ)	0	1	0	1	0	0	0	44	0	2.75824	2	2	4	3	1.49348	51.5673	159.84	1.44377	78.1919	-13522.8	11292.7	4.80266	37	-8.546	-0.676	4.61141	3.93491	-4.61141	-6.94798	-6.37634	-2.98988	-3.93491	-0.127068	-2.70211	-0.370082
2-Amino-alpha-carboline	0	0	0	0	0	0	0	40	0	2.72964	1	3	4	3	4.97917	53.7179	143.305	2.34982	61.9763	-11761.2	9730.2	1.54217	34	-8.29	-0.295	4.2928	3.99748	-4.2928	-6.7098	-5.82447	-2.7857	-3.99748	-0.125079	-2.30497	-0.433845
2-Aminofluorene	0	0	0	0	0	0	0	45	0	2.80406	0	2	2	3	5.03356	26.3702	179.761	2.74379	46.8916	-11578.4	9647.1	2.63557	34	-8.013	-0.117	4.06492	3.94778	-4.06492	-6.81223	-5.69337	-2.88662	-3.94778	-0.126653	-2.09277	-0.477836
2'-Benzoyloxycinnamaldehyde	0	0	0	0	0	0	0	49	4	3.34992	3	0	3	12	0.533959	43.9085	234.163	2.29513	-45.1396	-18978.4	15966.6	4.3819	47	-9.495	-0.994	5.24479	4.25036	-5.24479	-8.42338	-8.45628	-3.71527	-4.25036	-0.117637	-3.23594	-0.309029
2-Chloro-4'-fluoroacetophenone	0	0	0	0	0	0	0	27	1	2.9354	1	0	1	3	2.54808	16.4881	161.726	1.9533	-68.2618	-9134.38	7043.21	3.29872	29	-10.459	-1.106	5.78292	4.67651	-5.78292	-3.89848	-4.93039	-1.9318	-4.67651	-0.106917	-3.57554	-0.279678
2-Chloroacetophenone	0	0	0	0	0	0	0	27	1	2.65468	1	0	1	3	2.11144	16.4881	156.258	1.59977	-20.9592	-7556.17	5917.23	4.6356	26	-10.312	-0.867	5.58913	4.72258	-5.58913	-3.6926	-4.46219	-1.91189	-4.72258	-0.105874	-3.30735	-0.302357
2-Chlorobiphenyl	0	0	1	1	0	0	0	36	1	2.64353	0	0	0	0	0.298283	0	207.034	4.39364	34.5937	-10441.5	8579.47	1.81355	32	-9.686	-0.225	4.95528	4.73073	-4.95528	-5.49065	-5.34661	-2.67927	-4.73073	-0.105692	-2.59524	-0.38532
2-Chlorophenol	0	0	0	0	0	0	0	19	0	2.00335	1	1	2	0	2.6166	21.5305	114.9	2.39579	-30.6061	-5567.43	4200.89	1.10487	21	-9.453	-0.378	4.91502	4.5375	-4.91502	-3.02821	-3.22164	-1.49883	-4.5375	-0.110193	-2.66197	-0.375662
2-Chlorophenylhydrazine	0	0	0	0	0	0	0	24	1	2.16104	1	3	4	6	3.79134	43.6561	112.759	2.07964	34.5064	-6749.1	5279.12	3.08369	24	-8.896	-0.328	4.61198	4.28409	-4.61198	-3.6433	-3.65779	-1.71115	-4.28409	-0.116711	-2.48249	-0.402822
2-Ethylaniline	0	0	0	0	0	0	0	33	1	2.09526	0	2	2	3	2.56845	25.5148	138.286	2.06666	8.21944	-6756.09	5438.53	1.9774	24	-8.335	0.404	3.96589	4.36961	-3.96589	-4.11799	-3.6947	-1.79581	-4.36961	-0.114427	-1.79974	-0.555636
2-Hydroxy-2',3',4',5'-tetrachlorobiphenyl	0	0	0	0	0	0	0	37	1	3.26379	1	1	2	0	3.40174	23.1827	245.531	5.97579	-31.2156	-17323.2	14405.4	2.12083	44	-9.453	-1.309	5.38113	4.07232	-5.38113	-7.75886	-8.66908	-3.05267	-4.07232	-0.12278	-3.55529	-0.281271
2-Hydroxy-2',4',6'-trichlorobiphenyl	0	0	0	0	0	0	0	37	1	3.07644	1	1	2	0	3.01704	21.6631	228.237	5.41727	-29.2028	-15676.9	13012.4	0.87692	41	-9.329	-1.107	5.21798	4.11107	-5.21798	-7.25794	-7.83488	-2.96287	-4.11107	-0.121623	-3.31146	-0.301981
2'-Hydroxyflavanone	0	0	0	0	0	0	0	53	1	3.20099	3	1	4	3	2.2574	48.8809	208.067	2.07049	-74.406	-18492.7	15602.7	3.62422	45	-9.277	-0.519	4.8978	4.37902	-4.8978	-7.91987	-7.89355	-3.45865	-4.37902	-0.114181	-2.73903	-0.365093
2-Hydroxypyrimidine	0	0	0	0	0	0	0	16	0	1.64511	2	1	3	15	1.8392	44.1305	65.3753	-0.042886	-9.93357	-4570.08	3357.29	5.87267	18	-9.838	-0.881	5.35982	4.47833	-5.35982	-2.97246	-3.20298	-1.27755	-4.47833	-0.111649	-3.20741	-0.311779
2-Isopropylamino-7-[4-methoxy-2-((2R)-3-methoxy-2-methylpropyl)-5-(3,4-methylenedioxy-phenyl)cyclopenteno[1,2-b]pyridine 6-carboxylic acid], (+)-(5S,6R,7R)-	0	0	0	0	0	0	0	141	8	4.3914	7	2	9	6	1.71198	106.729	476.618	4.36459	-196.849	-69204.2	62766.7	4.436	103	-8.544	-0.11	4.32707	4.2171	-4.32707	-17.1931	-16.429	-7.31863	-4.2171	-0.118565	-2.21995	-0.45046
2-Methyl-5-hydroxyethylaminophenol	0	0	0	0	0	0	0	41	3	2.95977	2	3	5	3	3.44118	56.0438	154.063	1.5749	-77.8641	-10988.7	8930.7	2.64496	33	-8.407	0.279	4.0644	4.34297	-4.0644	-5.18833	-5.0745	-2.18609	-4.34297	-0.115129	-1.90185	-0.525804
2-Methylaniline (2-Aminotoluene)	0	0	0	0	0	0	0	27	0	1.90128	0	2	2	3	2.64688	26.1103	120.857	1.5997	13.4897	-5508.65	4341.05	2.07499	21	-8.159	0.475	3.84203	4.3167	-3.84203	-3.73713	-3.27994	-1.59236	-4.3167	-0.115829	-1.70977	-0.584872
2-Nitroanisole	0	0	0	0	0	0	0	28	1	2.23826	3	0	3	3	1.60241	48.7467	117.392	2.81492	-18.9556	-9687.39	7664.54	6.26246	29	-9.736	-1.104	5.4196	4.31607	-5.4196	-4.48881	-5.23632	-1.99528	-4.31607	-0.115846	-3.40263	-0.29389
2-Nitrofluorene	0	0	0	0	0	0	0	45	0	3.16328	2	0	2	3	4.28406	41.0261	178.98	4.30637	43.6298	-14515	12023.2	5.85686	39	-9.542	-1.491	5.51668	4.02567	-5.51668	-6.96778	-7.32362	-3.21524	-4.02567	-0.124203	-3.77996	-0.264553
2-Nitropyrene	0	0	0	0	0	0	0	51	0	3.17885	2	0	2	3	4.55239	41.7358	191.087	4.81336	57.6577	-18433.3	15572.9	6.0032	45	-8.897	-1.634	5.26528	3.63163	-5.26528	-8.82708	-8.3585	-3.89514	-3.63163	-0.137679	-3.8169	-0.261992
2-Pentyl-4-pentynoic hydroxamic acid, (S)-	0	0	0	0	0	0	0	51	4	3.07747	2	2	4	6	3.64151	56.4664	200.445	2.28011	-32.6776	-12977.8	10744.8	3.17034	37	-9.64	0.675	4.48246	5.15779	-4.48246	-5.2716	-5.61879	-2.39905	-5.15779	-0.0969407	-1.94778	-0.513405
2-Phenoxypropionic acid, (R)-	0	0	0	0	0	0	0	35	3	2.62453	3	1	4	3	2.666	50.8731	152.519	1.85506	-110.232	-11011.3	8884.92	2.06316	32	-9.192	0.074	4.55871	4.633	-4.55871	-5.16308	-5.16037	-2.17809	-4.633	-0.107921	-2.24281	-0.44587
2-Phenoxypropionic acid, (S)-	0	0	0	0	0	0	0	35	3	2.6813	3	1	4	3	2.9626	51.1874	152.745	1.77128	-110.232	-11011.4	8885	2.06318	32	-9.192	0.074	4.55869	4.63299	-4.55869	-5.16309	-5.16037	-2.17808	-4.63299	-0.107922	-2.24279	-0.445874
3-(2-Methyl-1,3-thiazol-4-yl)ethynylpyridine	0	0	0	0	0	0	0	35	2	3.66403	2	0	2	0	3.64376	44.4239	175.753	2.83473	118.139	-10594.3	8588.12	2.79915	34	-8.976	-1.179	5.07766	3.89855	-5.07766	-9.75773	-5.85447	-2.95822	-3.89855	-0.128253	-3.3067	-0.302416
3-(3-Hydroxyphenyl)-2-[4-(2-pyrrolidin-1-ylethoxy)-phenyl]-2,3-dihydro-1,4-benzoxathiin-6-ol, (2S,3R)-(+)-	0	1	0	1	0	0	0	116	6	4.74787	5	2	7	3	2.30896	89.0127	403.672	4.98132	-100.791	-50291.3	45039.9	2.47535	86	-8.358	-0.429	4.39365	3.96433	-4.39365	-18.2031	-13.7523	-6.38536	-3.96433	-0.126125	-2.43473	-0.410723
3-(4-Acetylamino-phenoxy)-2-hydroxy-2-methyl-N-(4-nitro-3-trifluoromethyl-phenyl)-propionamide, (S)-	0	0	0	0	0	0	0	83	4	5.54088	6	3	9	15	2.57854	129.496	309.355	3.42475	-306.714	-52722.8	46420.1	6.96119	83	-8.876	-1.274	5.07481	3.80076	-5.07481	-12.3441	-13.9483	-5.26729	-3.80076	-0.131553	-3.38797	-0.295162
3-(4-Fluorophenoxy)-2-hydroxy-2-methyl-N-[4-nitro-3-(trifluoromethyl)phenyl]-propanamide	0	0	0	0	0	0	0	71	3	5.13717	5	2	7	9	1.50639	97.578	289.039	4.18755	-294.62	-39605.5	33619.1	7.93724	75	-9.633	-1.746	5.68937	3.94343	-5.68937	-10.7248	-12.8693	-4.64075	-3.94343	-0.126793	-4.10416	-0.243656
3-(N-Phenylamino)alanine	0	1	0	1	0	0	0	40	4	3.06045	3	4	7	9	3.93239	79.7866	133.169	0.382709	-62.7146	-12169.6	9939.06	2.7757	35	-8.513	0.272	4.12014	4.39258	-4.12014	-5.84349	-5.41137	-2.3771	-4.39258	-0.113828	-1.9323	-0.517518
3-(N-Phenylamino)propane-1,2-diol	0	1	1	1	0	0	0	41	4	3.01024	2	3	5	3	4.20872	58.3674	154.624	0.891457	-69.9336	-11021.8	8964.1	1.97312	33	-8.358	0.361	3.99852	4.35972	-3.99852	-5.20436	-5.07954	-2.21513	-4.35972	-0.114686	-1.83362	-0.54537
3-(Phenylamino)propane-1,2-diol, (R)-, bisoleyl derivative	0	0	0	0	0	0	0	239	36	6.18201	4	1	5	21	5.95788	70.1989	926.944	10.4795	-300.742	-110097	102159	2.02265	143	-8.805	0.148	4.32835	4.47684	-4.32835	-20.6551	-20.762	-9.44335	-4.47684	-0.111686	-2.0924	-0.477921
3-(Phenylamino)propane-1,2-diol, (R)-, oleyl diester	0	0	0	0	0	0	0	239	38	8.00624	4	1	5	21	3.88003	68.3397	920.561	13.8977	-305.064	-112133	104196	5.97977	143	-8.114	0.64	3.73686	4.3771	-3.73686	-22.0495	-19.6071	-9.46466	-4.3771	-0.114231	-1.59513	-0.626907
3-(Phenylamino)propane-1,2-diol, (R)-, trisoleyl derivative	0	0	0	0	0	0	0	338	53	7.82626	5	0	5	30	4.17691	75.3788	1306.66	16.8684	-418.368	-186007	175130	3.6385	198	-8.747	0.14	4.30319	4.44348	-4.30319	-28.2264	-28.8163	-13.0789	-4.44348	-0.112524	-2.08366	-0.479924
3-(Phenylamino)propane-1,2-diol, (S)-, bisoleyl derivative	0	0	0	0	0	0	0	239	36	6.06885	4	1	5	21	5.88523	65.7434	919.325	10.2012	-302.619	-111373	103435	5.33318	143	-8.88	0.158	4.36139	4.51909	-4.36139	-20.5738	-20.8579	-9.46437	-4.51909	-0.110642	-2.1046	-0.47515
3-(Phenylamino)propane-1,2-diol, (S)-, oleyl diester	0	0	0	0	0	0	0	239	38	7.35944	4	1	5	21	3.75732	69.289	926.822	13.4218	-299.338	-114833	106895	3.88366	143	-8.563	0.167	4.19831	4.3649	-4.19831	-20.9463	-20.5146	-9.4523	-4.3649	-0.11455	-2.01904	-0.495286
3-(Phenylamino)propane-1,2-diol, (S)-, trisoleyl derivative	0	0	0	0	0	0	0	338	53	7.27254	5	0	5	30	3.94309	75.3859	1292.08	15.1244	-411.898	-191340	180463	5.12706	198	-8.877	0.144	4.36621	4.51052	-4.36621	-28.2781	-28.7644	-13.0937	-4.51052	-0.110852	-2.11326	-0.473202
3,3'-Diindolylmethane	0	0	0	0	0	0	0	60	2	3.40759	0	2	2	0	0.040675	31.2521	242.231	4.87907	79.9403	-18339.3	15690.6	2.3596	46	-8.287	-0.025	4.15604	4.13062	-4.15604	-9.06922	-7.85863	-3.87092	-4.13062	-0.121047	-2.09081	-0.478283
3,4,3',5'-Tetrachorobiphenyl (PCB79)	0	0	0	0	0	0	0	36	1	3.84225	0	0	0	0	0.195699	0	258.425	7.08188	10.8267	-14708.6	12086.1	1.56493	41	-9.907	-1.215	5.56068	4.34618	-5.56068	-5.28301	-8.12804	-2.98619	-4.34618	-0.115044	-3.55729	-0.281113
3,4,5-Trichlorophenol	0	0	0	0	0	0	0	19	0	2.49383	1	1	2	0	4.23644	22.58	144.762	3.74171	-45.175	-8046.51	6173.05	3.36454	27	-9.691	-1.017	5.35379	4.33688	-5.35379	-2.72835	-5.06841	-1.69164	-4.33688	-0.11529	-3.30458	-0.302611
3,4-Dichlorobiphenyl	0	0	1	1	0	0	0	36	1	3.23354	0	0	0	0	0.723951	0	228.562	5.23904	28.7578	-11682.4	9566.95	3.35763	35	-9.767	-0.606	5.18696	4.58048	-5.18696	-5.53317	-6.54358	-2.77685	-4.58048	-0.109159	-2.93687	-0.340499
3,4-Dichlorophenol	0	0	0	0	0	0	0	19	0	2.32167	1	1	2	0	4.21175	23.1385	129.901	3.05018	-38.6116	-6724.8	5104.77	2.58207	24	-9.506	-0.728	5.11735	4.38914	-5.11735	-4.02074	-4.60685	-1.57107	-4.38914	-0.113918	-2.98319	-0.335212
3,4-Dihydro-6-hydroxy-2,2-dimethyl-7-methoxy-1(2H)-benzopyran (CR-6)	1	0	0	1	0	1	0	57	1	2.92026	3	1	4	0	2.91205	42.2732	208.501	3.59708	-122.72	-16187.2	13611.1	2.41219	41	-8.103	0.239	3.9323	4.17101	-3.9323	-6.57418	-6.21176	-2.75043	-4.17101	-0.119875	-1.85362	-0.539484
3,4-Dimethylaniline	0	0	0	0	0	0	0	33	0	2.14352	0	2	2	3	3.84517	27.4137	140.977	2.12082	3.1386	-6708.81	5391.03	1.32256	24	-8.175	0.485	3.84518	4.32977	-3.84518	-4.12561	-3.67475	-1.78434	-4.32977	-0.11548	-1.70742	-0.585681
3',4'-Methylenedioxy-þ-pyrrolidinopropiophenone	0	0	0	0	0	0	0	68	3	3.49476	4	0	4	6	0.64129	45.5279	240.063	1.24436	-81.4904	-20226.4	17206	2.65776	48	-8.982	-0.405	4.69326	4.28867	-4.69326	-7.62136	-7.83175	-3.34591	-4.28867	-0.116586	-2.56801	-0.389406
3,5-Dichlorophenol	0	0	0	0	0	0	0	19	0	2.46601	1	1	2	0	3.74524	23.4528	133.506	3.28084	-40.387	-6682.92	5062.82	2.2415	24	-9.882	-0.784	5.33327	4.54905	-5.33327	-3.92559	-4.68609	-1.5968	-4.54905	-0.109913	-3.12634	-0.319862
3,5-Dimethylaniline	0	0	0	0	0	0	0	33	0	2.16656	0	2	2	3	3.50678	27.3767	142.092	2.26982	1.06802	-6665.41	5347.54	1.25581	24	-8.309	0.583	3.8632	4.4458	-3.8632	-4.08986	-3.69014	-1.77085	-4.4458	-0.112466	-1.67847	-0.595781
3,5-Dinitrobenzamide 2-mustard I	0	0	0	0	0	0	0	83	8	4.03123	9	2	11	15	2.1899	181.759	262.848	2.27332	-199.691	-47978.2	42206.2	6.16459	81	-10.109	-2.169	6.13873	3.97005	-6.13873	-11.2334	-14.5415	-4.88603	-3.97005	-0.125943	-4.74605	-0.210702
3,5-Dinitrobenzamide 2-mustard II	0	0	0	0	0	0	0	83	8	4.03521	9	2	11	15	2.21598	181.468	258.436	2.01098	-216.97	-49867.4	44050.7	7.95181	81	-10	-1.84	5.92042	4.08004	-5.92042	-11.4367	-14.1213	-4.83171	-4.08004	-0.122548	-4.29547	-0.232803
3,5-Dinitrobenzamide 2-mustard III	1	0	0	1	0	0	0	70	6	3.83019	6	2	8	15	2.35885	129.373	264.845	3.62841	-74.0563	-36759.7	31991.4	5.32267	69	-10.169	-2.369	6.26916	3.89982	-6.26916	-8.89403	-13.3276	-4.28512	-3.89982	-0.128211	-5.039	-0.198452
3,5-Dinitrobenzamide 2-mustard IV	1	0	0	1	0	0	0	70	6	3.55848	6	2	8	15	2.4075	130.3	220.703	2.82708	-84.1576	-32207.1	27856.3	5.66064	63	-9.879	-1.921	5.89961	3.97903	-5.89961	-8.83918	-11.2307	-4.03737	-3.97903	-0.125659	-4.3736	-0.228645
3,7,4'-Trihydroxyflavone	0	0	0	0	0	0	0	49	1	3.6565	5	3	8	9	1.46285	94.2618	179.819	1.42072	-141.216	-21609.2	18156	1.47892	50	-8.784	-0.991	4.88752	3.89639	-4.88752	-8.92499	-8.79367	-3.72112	-3.89639	-0.128324	-3.06538	-0.326223
3,7-Dihydroxyflavone	0	0	0	0	0	0	0	48	1	3.41026	4	2	6	9	2.01735	72.8713	186.852	1.9984	-91.5501	-19730.2	16572.7	3.17867	47	-9.054	-0.895	4.97451	4.07953	-4.97451	-8.54397	-8.35093	-3.62312	-4.07953	-0.122563	-3.03292	-0.329715
3-[(3,4-Difluorobenzyl)oxy]-5,5-dimethyl-4-[4-(methylsulfonyl)phenyl]furan-2(5H)-one (DFB, SureCN2498102)	0	0	0	0	0	0	0	83	5	3.95235	5	0	5	9	1.53761	80.049	333.586	2.801	-240.393	-42050	36766.8	3.6009	74	-9.936	-1.387	5.66141	4.27412	-5.66141	-12.634	-12.3309	-5.09134	-4.27412	-0.116983	-3.74949	-0.266703
3-{[(4-tert-Butylbenzyl)-(pyridine-3-sulfonyl)-amino]-methyl}phenoxyacetic acid (CP-533,536)	0	0	0	0	0	0	0	108	10	4.43482	7	1	8	6	1.66332	102.899	414.978	3.83952	-151.288	-52206.3	46732.2	5.34689	87	-9.003	-0.994	4.99847	4.00474	-4.99847	-14.8122	-15.0016	-6.21445	-4.00474	-0.124852	-3.11939	-0.320575
3-{2-Oxo-3-[3-(5,6,7,8-tetrahydro-[1,8]naphthyrindin-2-yl)propyl]imidazolidin-1-yl}-3-(6-methoxypyridin-3-yl)propionic acid	0	0	0	0	0	0	0	115	9	5.22733	6	2	8	15	1.71917	110.629	377.554	3.44835	-137.706	-51767.7	46437.9	5.85792	85	-8.491	-0.027	4.25928	4.23219	-4.25928	-13.9218	-13.4479	-5.86367	-4.23219	-0.118142	-2.14328	-0.466576
3-Chloro-4-fluoroaniline	0	0	0	0	0	0	0	21	0	2.20695	0	2	2	3	3.84169	27.7118	121.316	2.14043	-33.7848	-6952.64	5229.4	4.77959	24	-8.757	-0.416	4.58675	4.17047	-4.58675	-3.3194	-3.62062	-1.58169	-4.17047	-0.119891	-2.52229	-0.396466
3-Chlorobiphenyl	0	0	1	1	0	0	0	36	1	2.99293	0	0	0	0	0.446269	0	213.282	4.4405	35.9724	-10232.7	8370.77	2.23019	32	-9.771	-0.257	5.0139	4.75711	-5.0139	-5.50554	-5.32088	-2.63684	-4.75711	-0.105106	-2.64227	-0.378462
3-Chlorophenol	0	0	0	0	0	0	0	19	0	2.14473	1	1	2	0	3.60365	22.6475	112.602	2.34865	-31.9258	-5510.63	4144.04	1.03591	21	-9.553	-0.406	4.97964	4.57357	-4.97964	-3.00432	-3.24742	-1.48546	-4.57357	-0.109324	-2.71088	-0.368884
3-Chlorophenylhydrazine	0	0	0	0	0	0	0	24	1	2.38953	1	3	4	6	4.5797	44.6232	112.404	2.07877	33.8938	-6662.99	5192.98	2.60895	24	-9.008	-0.344	4.6761	4.33162	-4.6761	-3.57394	-3.65014	-1.68284	-4.33162	-0.11543	-2.52398	-0.396199
3-Ethylaniline	0	0	0	0	0	0	0	33	1	2.21375	0	2	2	3	3.72325	27.6001	142.992	2.13613	6.5471	-6658.45	5340.82	1.70737	24	-8.37	0.452	3.95939	4.4111	-3.95939	-4.09453	-3.70472	-1.78568	-4.4111	-0.11335	-1.77697	-0.562757
3-Hydroxy-2',3',4',5'-tetrachlorobiphenyl	0	0	0	0	0	0	0	37	1	3.42226	1	1	2	0	5.7374	23.0943	240.557	6.04031	-30.647	-16993.2	14075.5	1.92419	44	-9.512	-1.21	5.36089	4.15072	-5.36089	-7.7026	-8.70873	-3.05058	-4.15072	-0.120461	-3.46195	-0.288854
3-Hydroxy-2',4',6'-trichlorobiphenyl	0	0	0	0	0	0	0	37	1	3.17573	1	1	2	0	5.10027	22.3774	221.519	5.13996	-28.4366	-15381	12716.5	0.68363	41	-9.369	-1.025	5.19721	4.17205	-5.19721	-7.54478	-7.6466	-2.96032	-4.17205	-0.119845	-3.23714	-0.308915
3'-Hydroxyflavanone	0	0	0	0	0	0	0	53	1	3.36536	3	1	4	3	1.92097	51.1641	209.406	2.06677	-74.4319	-18288.8	15398.8	1.96747	45	-9.4	-0.676	5.03803	4.36176	-5.03803	-7.87088	-7.94689	-3.46272	-4.36176	-0.114633	-2.90958	-0.343693
3'-Hydroxyflavone	0	0	0	0	0	0	0	47	1	3.31744	3	1	4	9	1.9716	51.2758	202.969	1.94752	-53.7474	-17500.3	14637.8	3.73288	44	-9.513	-1.04	5.2766	4.23642	-5.2766	-7.94014	-8.08688	-3.50789	-4.23642	-0.118024	-3.28608	-0.304314
3-Hydroxyflavone	0	0	0	0	0	0	0	47	1	3.22064	3	1	4	9	2.0169	48.9484	201.174	2.32472	-44.8857	-17840.2	14978.2	4.35277	44	-8.984	-0.914	4.94916	4.03494	-4.94916	-8.2749	-7.83039	-3.53925	-4.03494	-0.123918	-3.03527	-0.32946
3-Methylindole	1	1	1	1	1	0	0	33	0	2.1041	0	1	1	0	0.299894	15.5323	144.93	2.93696	33.686	-7293.8	5880.91	1.63054	25	-8.356	0.028	4.16413	4.19226	-4.16413	-4.68654	-4.14313	-2.05652	-4.19227	-0.119267	-2.06809	-0.483538
3-Nitrobenzanthrone	0	0	1	1	0	0	0	54	0	3.29713	3	0	3	6	1.81685	54.9979	194.691	3.61493	32.1602	-21925.4	18647.4	4.15699	50	-9.512	-2.24	5.87606	3.6363	-5.87606	-9.08634	-9.89999	-4.19184	-3.6363	-0.137502	-4.7477	-0.210628
4-(2,4-Dichlorophenoxy)butanoic acid (2,4-DB)	0	0	0	0	0	0	0	41	5	3.49697	3	1	4	3	3.87081	48.3407	193.891	3.33475	-135.237	-15428.6	12645.1	2.06517	41	-9.342	-0.67	5.00571	4.33607	-5.00571	-5.99869	-6.63459	-2.58377	-4.33607	-0.115312	-2.88938	-0.346095
4-(4-Chloro-2-methylphenoxy)butanoic acid (MCPB)	0	0	0	0	0	0	0	47	5	3.72291	3	1	4	3	4.28432	50.1121	208.932	3.15569	-131.67	-15246.7	12566.8	2.33167	41	-9.552	-0.383	4.9677	4.5846	-4.9677	-5.52166	-6.48799	-2.63612	-4.5846	-0.109061	-2.69141	-0.371553
4-(Methylnitrosamino)-1-(3-pyridyl)-1-butanol, (R)-	0	0	0	0	0	0	0	51	5	3.56768	5	1	6	3	1.84791	69.4524	190.937	0.263705	-22.1463	-15394.8	12816.3	2.22734	41	-9.502	-0.423	4.96255	4.5398	-4.96255	-6.05043	-6.84131	-2.81298	-4.5398	-0.110137	-2.71233	-0.368686
4-(Methylnitrosamino)-1-(3-pyridyl)-1-butanol, (S)-	0	0	0	0	0	0	0	51	5	3.55248	5	1	6	3	1.82354	70.2511	189.594	0.101685	-20.8031	-15364	12785.6	3.96106	41	-9.63	-0.373	5.00162	4.62845	-5.00162	-6.02794	-6.85673	-2.78468	-4.62845	-0.108028	-2.70244	-0.370036
4-(Methylnitrosamino)-1-(3-pyridyl)-1-butanone	1	1	0	1	0	0	0	47	5	3.27294	5	0	5	6	1.48522	62.8662	185.254	0.01034	-6.8753	-14770.3	12219.1	3.76765	40	-9.655	-1.051	5.35305	4.30225	-5.35305	-6.11794	-6.94385	-2.80947	-4.30225	-0.116218	-3.33026	-0.300277
4,4'-Dibromobiphenyl	0	0	0	0	0	0	0	36	1	4.34622	0	0	0	0	5.6e-05	0	232.57	5.82241	52.3135	-11294.7	9268.42	0.00013	35	-9.408	-0.75	5.07869	4.32915	-5.07869	-5.18637	-6.77342	-2.71451	-4.32915	-0.115496	-2.979	-0.335683
4,4'-Methylenediphenyl diisocyanate	0	0	0	0	0	0	0	46	4	4.06706	4	0	4	0	3.39317	57.8058	218.08	3.31998	6.05402	-17626.6	14687.1	2.79182	46	-9.212	-0.66	4.93622	4.27612	-4.93622	-9.03392	-7.94162	-3.69411	-4.27612	-0.116928	-2.84911	-0.350987
4,5-Dihydropyrazole-1,5-dicarboxylic acid-1-[(4-chlorophenyl)-amide] 5-[(2-oxo-2H-[1,3']bipyridinyl-6'-yl)-amide] (Cmpd A)	1	0	0	1	1	0	0	83	6	4.73704	5	2	7	36	3.94737	101.424	327.612	0.939011	-2.5109	-43190.3	38112.7	2.73154	78	-9.139	-1.125	5.13203	4.00666	-5.13203	-13.7455	-13.0373	-5.80506	-4.00666	-0.124792	-3.28675	-0.304252
4-Aminobiphenyl	1	1	1	1	0	0	1	39	1	2.89989	0	2	2	3	5.13909	27.4884	179.09	2.72608	44.19	-10298.1	8489.8	2.15284	32	-8.31	0.323	3.99334	4.31622	-3.99334	-6.39772	-5.2637	-2.6787	-4.31622	-0.115842	-1.8473	-0.541329
4-Aminofluorene	0	1	0	1	0	0	0	45	0	2.61708	0	2	2	3	3.23537	24.0991	179.542	2.81716	47.9416	-11761	9829.78	1.28644	34	-8.204	-0.26	4.23187	3.97206	-4.23187	-6.7148	-5.76945	-2.88841	-3.97206	-0.125879	-2.25434	-0.443589
4-Benzoylpyridine	0	0	0	0	0	0	0	37	2	2.83866	2	0	2	3	1.979	27.4692	184.25	1.54779	25.742	-11628.9	9552.96	3.43209	34	-10.229	-0.823	5.52627	4.70317	-5.52627	-6.14451	-6.38461	-2.86471	-4.70317	-0.106311	-3.24671	-0.308004
4'-Bromoflavone	0	0	0	0	0	0	0	46	1	4.11224	2	0	2	9	3.30884	27.2412	234.597	3.42925	-5.19194	-17057.9	14282	3.19246	44	-9.586	-1.209	5.39746	4.18811	-5.39746	-7.33335	-7.93986	-3.50601	-4.18811	-0.119386	-3.47801	-0.287521
4-Chloro-2-methylphenoxy-acetic acid	0	0	0	0	0	0	0	35	3	3.18284	3	1	4	3	3.75006	50.0446	166.958	2.57038	-120.68	-12489.8	10109.8	3.06521	35	-9.331	-0.326	4.82886	4.5024	-4.82886	-4.88797	-5.67642	-2.26567	-4.5024	-0.111052	-2.5895	-0.386176
4-Chlorobiphenyl	0	0	1	1	0	0	0	36	1	3.16054	0	0	0	0	0.506543	0	207.651	4.47876	35.9269	-10189.8	8327.87	2.28717	32	-9.696	-0.281	4.98847	4.70786	-4.98847	-5.60427	-5.38177	-2.65282	-4.70787	-0.106205	-2.6429	-0.378373
4-Chlorophenol	0	0	0	0	0	0	0	19	0	2.21705	1	1	2	0	4.01419	22.4008	112.432	2.28342	-31.3802	-5498.45	4131.88	2.31269	21	-9.336	-0.41	4.87331	4.46289	-4.87331	-2.94577	-3.24883	-1.46144	-4.46289	-0.112035	-2.66074	-0.375836
4-Chlorophenylhydrazine	0	0	0	0	0	0	0	24	1	2.47244	1	3	4	6	4.8025	43.8783	113.639	2.11267	35.6083	-6638.12	5168.19	3.07021	24	-8.714	-0.236	4.47499	4.23852	-4.47499	-3.45902	-3.61363	-1.6806	-4.23852	-0.117966	-2.36233	-0.423311
4-Ethoxyphenylurea (dulcin)	0	0	0	0	0	0	0	40	4	3.17008	2	3	5	9	3.92688	66.8278	150.841	1.45247	-67.6741	-12000.4	9769.58	4.44052	35	-8.382	0.103	4.13953	4.24252	-4.13953	-5.69484	-5.50912	-2.32427	-4.24252	-0.117855	-2.01952	-0.495167
4-Ethylaniline	0	0	0	0	0	0	0	33	1	2.27477	0	2	2	3	4.19376	27.041	141.538	2.08915	7.50535	-6633.12	5315.53	1.51945	24	-8.265	0.379	3.94289	4.32177	-3.94289	-4.11794	-3.69574	-1.79367	-4.32177	-0.115693	-1.79861	-0.555985
4'-Fluoro-desmethylarzoxifene	0	0	0	0	0	0	0	109	7	4.56173	4	1	5	3	4.32925	70.3635	419.968	7.29263	-84.6972	-49042.5	43661.7	5.64683	85	-8.319	-0.795	4.55719	3.7617	-4.55719	-18.2095	-13.886	-6.43822	-3.7617	-0.132919	-2.76046	-0.362259
4'-Hydroxy-2,4,3',5'-tetrachlorobiphenyl	0	0	0	0	0	0	0	37	1	3.69661	1	1	2	0	4.95028	23.2502	246.401	6.39341	-33.519	-16879.1	13961.2	1.61241	44	-9.568	-0.99	5.27873	4.28907	-5.27873	-8.28031	-8.57792	-3.08947	-4.28907	-0.116575	-3.24837	-0.307846
4-hydroxy-2-trans-nonenal	0	0	0	0	0	0	0	46	5	3.20305	2	1	3	9	4.57128	40.7694	184.636	1.94476	-91.1655	-10018.4	8106.34	3.91061	32	-10.2	-0.426	5.31293	4.88741	-5.31293	-4.05739	-5.18297	-2.00429	-4.88741	-0.102304	-2.88774	-0.346291
4'-Hydroxyflavanone	0	0	0	0	0	0	0	53	1	3.47704	3	1	4	3	1.80467	50.7381	208.175	1.94139	-74.4695	-18179.6	15289.6	2.93946	45	-9.336	-0.626	4.98089	4.35478	-4.98089	-7.908	-7.90776	-3.4594	-4.35478	-0.114816	-2.84851	-0.351061
4-Ipomeanol	1	1	0	1	1	0	0	41	4	3.06258	3	1	4	3	1.56953	50.1563	160.307	1.39699	-108.142	-11028.7	8875.72	1.22794	33	-9.894	-0.235	5.06452	4.82985	-5.06452	-4.68717	-5.54482	-2.16023	-4.82985	-0.103523	-2.6553	-0.376606
4'-Methoxyflavanone, (R)-	0	0	0	0	0	0	0	59	2	3.70507	3	0	3	3	2.21814	38.8903	241.273	2.68384	-69.547	-19872.6	16833.1	3.6317	48	-9.13	-0.57	4.84987	4.28036	-4.84987	-8.40006	-8.25311	-3.6754	-4.28036	-0.116813	-2.74757	-0.363958
4'-Methoxyflavanone, (S)-	0	0	0	0	0	0	0	59	2	3.17398	3	0	3	3	2.27834	40.5033	238.695	2.48326	-70.257	-20564.7	17525.2	1.78393	48	-9.066	-0.506	4.78609	4.27982	-4.78609	-8.38012	-8.26386	-3.68243	-4.27982	-0.116827	-2.67613	-0.373674
4-Methoxystyrene	0	0	0	0	0	0	0	31	2	2.49129	1	0	1	6	3.18346	11.1115	166.172	2.97275	-3.13398	-7585.43	6050.68	1.45834	26	-8.718	0.048	4.3348	4.38309	-4.3348	-4.62141	-4.18544	-2.00516	-4.38309	-0.114075	-2.14352	-0.466522
4-Methylaniline (p-Toluidine)	0	0	0	0	0	0	0	27	0	2.01378	0	2	2	3	3.66907	27.2644	116.151	1.66404	12.3221	-5438.31	4270.66	1.40103	21	-8.253	0.364	3.9446	4.30846	-3.9446	-3.7151	-3.29472	-1.60198	-4.30846	-0.116051	-1.80574	-0.553791
4-Methylcatechol	0	0	0	0	0	0	0	26	0	2.12051	2	2	4	0	3.44534	43.7963	107.435	1.69537	-73.8484	-6989.48	5430.99	2.04928	24	-8.77	0.052	4.35905	4.41098	-4.35905	-3.89314	-3.90031	-1.67981	-4.41098	-0.113354	-2.15387	-0.464281
4-Methylphenol (p-Cresol)	1	1	0	1	0	1	0	25	0	2.02481	1	1	2	0	3.69982	22.2891	117.722	2.14273	-31.2593	-5541.86	4278.71	1.51363	21	-8.927	0.095	4.41576	4.51079	-4.41576	-3.54939	-3.40831	-1.57124	-4.51079	-0.110845	-2.16136	-0.462671
4-Methylumbelliferone	0	0	0	0	0	0	0	35	0	2.61981	3	1	4	9	2.06126	51.7926	136.889	0.791163	-92.3592	-11561.5	9339.47	6.80793	33	-9.374	-1.003	5.18837	4.18552	-5.18837	-5.58603	-5.78383	-2.41611	-4.18552	-0.11946	-3.21576	-0.310969
4-Methylumbelliferyl acetate	0	0	0	0	0	0	0	44	2	3.03097	4	0	4	12	1.44061	57.8875	185.778	1.12757	-135.564	-15944.5	13154.3	6.86439	41	-9.348	-1.009	5.17826	4.16928	-5.17826	-6.78038	-7.10661	-2.9363	-4.16928	-0.119925	-3.21571	-0.310974
4-Nitrobiphenyl	0	0	0	0	0	0	0	39	1	3.24917	2	0	2	3	4.3426	42.1085	172.7	4.42685	40.5328	-13127.2	10758.4	5.62601	37	-10.164	-1.294	5.7291	4.43519	-5.7291	-6.35618	-7.08443	-3.01742	-4.43519	-0.112735	-3.70025	-0.270252
4-Nitrocatechol	0	0	0	0	0	0	0	23	0	2.40659	4	2	6	3	0.772581	84.7315	73.898	1.84584	-68.4988	-9661.82	7493.05	6.49704	29	-9.72	-1.376	5.54806	4.17215	-5.54806	-4.40646	-5.31008	-1.91888	-4.17215	-0.119842	-3.68887	-0.271086
4-Nitrophenol (p-Nitrophenol)	0	0	0	0	0	0	0	22	0	2.31728	3	1	4	3	0.374568	63.9132	81.1554	2.16824	-28.1027	-8059.63	6186.11	5.4587	26	-10.148	-1.238	5.69318	4.45511	-5.69318	-4.02385	-4.83988	-1.81319	-4.45511	-0.112231	-3.63766	-0.274902
4-Nitropyrene	0	0	0	0	0	0	0	51	0	2.94149	2	0	2	3	3.73517	38.3521	192.776	4.74486	60.8539	-18743.7	15883.5	5.43549	45	-8.853	-1.823	5.33757	3.51505	-5.33757	-8.6778	-8.50658	-3.89512	-3.51505	-0.142245	-4.05253	-0.24676
4-Oxonon-2-enal	1	0	0	1	0	0	0	42	5	3.56661	2	0	2	12	4.81198	34.4099	181.864	1.75993	-76.9083	-9350.39	7465.61	1.08582	31	-10.269	-0.901	5.58527	4.6842	-5.58527	-4.13942	-5.26498	-2.02779	-4.6842	-0.106742	-3.32984	-0.300315
4-Phenyl-3-buten-2-one, trans	0	0	0	0	0	0	0	33	2	2.89022	1	0	1	9	3.78455	17.3842	174.02	1.72053	-7.24911	-8245.21	6587.18	3.14604	28	-9.562	-0.808	5.18497	4.37744	-5.18497	-4.74851	-4.97044	-2.21671	-4.37744	-0.114222	-3.07073	-0.325656
5-[(2,4-Dioxothiazolidin-5-yl)methyl]-2-methoxy-N-[[4-tri-fluoromethoxy)phenyl]methyl]benzamide, (R)-	1	0	0	1	0	0	0	84	7	5.90805	5	2	7	15	3.63907	121.465	323.526	3.05373	-319.686	-44721	38610.7	5.31534	82	-9.486	-1.396	5.44109	4.04507	-5.44109	-15.906	-13.5953	-5.4662	-4.04507	-0.123607	-3.65944	-0.273266
5-[(2,4-Dioxothiazolidin-5-yl)methyl]-2-methoxy-N-[[4-tri-fluoromethoxy)phenyl]methyl]benzamide, (S)-	1	0	0	1	0	0	0	84	7	5.54729	5	2	7	15	3.38228	121.376	321.725	3.09638	-321.111	-46022.1	39911.9	5.74372	82	-9.497	-1.213	5.3547	4.14208	-5.3547	-15.8351	-13.6346	-5.4708	-4.14208	-0.120712	-3.46115	-0.288921
5-[2-Propoxy-5-(1-methyl-2-pyrrollydinylethylamido-sulfonyl)-phenyl]-1-methyl-3-propyl-1,6-dihydro-7H-pyrazollo(4,3-d)pyrimidin-7-one	0	0	0	0	0	0	0	138	11	4.25572	8	2	10	15	0.980894	122.442	439.815	3.39461	-112.175	-64301.3	58269.7	7.13662	98	-8.664	-0.773	4.71838	3.94514	-4.71838	-16.3402	-15.6644	-6.64246	-3.94514	-0.126738	-2.82159	-0.354411
5-{2-[4-(3,4-Difluorophenoxy)phenyl]ethylsulfamoyl}-2-methylbenzoic acid	0	0	0	0	0	0	0	86	8	5.62634	6	2	8	6	4.69092	102.617	339.677	5.17642	-237.227	-43072.8	37343.3	7.31795	81	-9.204	-1.09	5.14668	4.057	-5.14668	-14.2445	-13.5975	-5.60966	-4.057	-0.123244	-3.26451	-0.306324
5-Amino-o-cresol (4-Amino-2-hydroxytoluene)	0	0	0	0	0	0	0	28	0	2.11863	1	3	4	3	2.86057	48.6689	104.634	1.17164	-33.2561	-6882.88	5419.75	1.00145	24	-8.239	0.456	3.89127	4.34739	-3.89127	-4.03136	-3.7706	-1.67854	-4.34739	-0.115011	-1.7415	-0.574219
5-Chloro-1,3-benzodioxol-4-amine	0	0	0	0	0	0	0	29	0	2.41547	2	2	4	3	2.09624	49.8346	117.699	1.20642	-47.6327	-9549.89	7566.15	2.29589	29	-8.637	-0.181	4.40914	4.22799	-4.40914	-5.03907	-4.97578	-1.92038	-4.22799	-0.11826	-2.29902	-0.434967
5-Isopropenyl-2-methyl-1-methylene-2-cyclopropene, (5R)-	1	0	0	1	1	0	0	48	1	2.29694	0	0	0	18	0.390989	0	217.784	2.30155	13.8562	-9656.32	8089.72	0.93661	30	-8.975	0.356	4.30955	4.66561	-4.30955	-4.76227	-4.61146	-2.23247	-4.66561	-0.107167	-1.99033	-0.502428
5-Methoxyacenaphthylene	1	0	0	1	1	0	0	43	1	2.56847	1	0	1	6	2.45213	10.3947	191.278	2.89301	31.5389	-11932.8	9907.27	2.0375	34	-8.607	-0.964	4.78546	3.82147	-4.78546	-6.37543	-6.12865	-2.89207	-3.82147	-0.13084	-2.99631	-0.333744
5-Methoxyindene	0	0	0	0	0	0	0	37	1	2.42484	1	0	1	6	2.68685	11.1115	169.753	2.43812	1.35896	-8683.31	7025.67	1.12191	28	-8.659	-0.177	4.41759	4.24095	-4.41759	-5.0008	-4.65225	-2.21055	-4.24095	-0.117898	-2.30079	-0.434633
5-Methoxy-N,N-diisopropyltryptamine	0	0	0	0	0	0	0	85	6	3.69188	2	1	3	3	1.2487	30.2827	338.019	4.74158	-28.7378	-24610.3	21503.6	2.24522	55	-8.107	-0.006	4.05678	4.05072	-4.05678	-8.57486	-8.43619	-3.8489	-4.05072	-0.123435	-2.03142	-0.492266
5-Methylchrysene	1	0	0	1	1	0	0	60	0	3.22585	0	0	0	0	0.131155	0	265.165	5.13458	66.7973	-18037.7	15515.4	0.62807	45	-8.484	-0.865	4.67469	3.80948	-4.67469	-9.02499	-8.03126	-4.05392	-3.80948	-0.131251	-2.8682	-0.348651
6-alpha-Hydroxyprogesterone	0	0	0	0	0	0	0	115	1	3.83387	3	1	4	12	2.07188	57.2341	332.547	1.81814	-146.319	-34038	30166.6	2.85166	66	-9.887	-0.191	5.03905	4.84764	-5.03905	-9.3252	-10.7367	-4.47715	-4.84764	-0.103143	-2.61902	-0.381823
6-Amino-11,12-dihydrobenzo[c]phenanthridine, derivative 11	0	0	0	0	0	0	0	94	3	3.84922	4	3	7	3	1.56021	78.5464	346.276	4.61331	-33.7311	-41418.6	36793.4	2.50697	75	-8.195	-0.692	4.44353	3.75133	-4.44353	-13.5781	-12.9057	-5.90319	-3.75133	-0.133286	-2.63173	-0.379978
6-Amino-11,12-dihydrobenzo[c]phenanthridine, derivative 3	0	0	0	0	0	0	0	93	3	3.8797	3	2	5	3	1.43651	56.0534	353.759	4.93981	8.03897	-39130.6	34800.7	3.70312	72	-8	-0.49	4.2448	3.75498	-4.2448	-13.4852	-12.1643	-5.79864	-3.75498	-0.133156	-2.39925	-0.416796
6-Amino-11,12-dihydrobenzo[c]phenanthridine, derivative 6	0	0	0	0	0	0	0	93	3	3.98697	3	2	5	3	1.44206	58.0547	361.714	5.1652	12.4707	-38194.6	33864.9	2.27693	72	-8.199	-0.676	4.43777	3.76133	-4.43777	-13.289	-12.3627	-5.79885	-3.76133	-0.132932	-2.61793	-0.381982
6-Amino-11,12-dihydrobenzo[c]phenanthridine, derivative 7	0	0	0	0	0	0	0	100	4	3.92192	4	2	6	3	1.28083	68.9428	379.028	5.24707	-27.7105	-44095.2	39320.6	2.88716	78	-8.2	-0.685	4.44243	3.75773	-4.44243	-13.931	-13.3785	-6.11222	-3.75773	-0.133059	-2.62595	-0.380815
6-Amino-11,12-dihydrobenzo[c]phenanthridine, derivative 8	0	0	0	0	0	0	0	100	4	4.02632	4	2	6	3	1.20658	66.0163	374.22	5.21763	-25.6639	-44098	39323.4	1.50092	78	-8.067	-0.549	4.30779	3.75926	-4.30779	-14.0778	-13.2323	-6.12878	-3.75926	-0.133005	-2.46817	-0.405158
6-Amino-11,12-dihydrobenzo[c]phenanthridine, derivative 9	0	0	0	0	0	0	0	74	1	3.36804	2	2	4	3	4.43725	46.2795	281.407	4.62022	59.3912	-27860.8	24398.9	2.14114	58	-8.203	-0.667	4.43526	3.76779	-4.43526	-11.2306	-10.1434	-4.89469	-3.76779	-0.132704	-2.61048	-0.383071
6-Aminobenzo[c]phenanthridine, derivative 11	0	0	0	0	0	0	0	88	3	4.0336	4	3	7	3	1.66936	78.5178	334.563	5.05301	-17.1619	-39700.7	35102.8	3.31959	74	-8.106	-0.772	4.43913	3.66703	-4.43913	-13.8972	-12.8167	-5.97417	-3.66703	-0.13635	-2.6869	-0.372177
6-Aminobenzo[c]phenanthridine, derivative 3	0	0	0	0	0	0	0	87	3	3.91162	3	2	5	3	1.79096	55.556	345.524	5.48444	21.8741	-37261.7	32959	3.78084	71	-7.967	-0.655	4.31085	3.65621	-4.31085	-13.6935	-12.1733	-5.83312	-3.65621	-0.136754	-2.54136	-0.39349
6-Aminobenzo[c]phenanthridine, derivative 6	0	0	0	0	0	0	0	87	3	3.96617	3	2	5	3	1.82606	55.4372	344.848	5.27967	25.1411	-37229.3	32926.8	4.30932	71	-8.118	-0.807	4.46272	3.65541	-4.46272	-13.5751	-12.3166	-5.84488	-3.6554	-0.136784	-2.72417	-0.367084
6-Aminobenzo[c]phenanthridine, derivative 7	0	0	0	0	0	0	0	94	4	4.10587	4	2	6	3	1.44938	68.7792	367.095	5.59165	-11.1081	-42259	37511.7	2.52714	77	-8.086	-0.745	4.41533	3.67046	-4.41533	-14.2899	-13.2469	-6.15406	-3.67046	-0.136223	-2.65568	-0.376551
6-Aminobenzo[c]phenanthridine, derivative 8	0	0	0	0	0	0	0	94	4	4.017	4	2	6	3	1.18426	67.711	369.454	5.43916	-9.08821	-42835.6	38088.4	3.78525	77	-8.011	-0.694	4.35239	3.6584	-4.35239	-14.4003	-13.1639	-6.15252	-3.6584	-0.136672	-2.58901	-0.386247
6-Aminobenzo[c]phenanthridine, derivative 9	0	0	0	0	0	0	0	68	1	3.44985	2	2	4	3	4.61046	46.1003	266.109	5.17961	75.5074	-26565.6	23131	2.83832	57	-8.189	-0.876	4.53225	3.65668	-4.53225	-11.5103	-10.113	-4.92774	-3.65668	-0.136736	-2.80873	-0.356032
6-Chloro-5-{3-[4-(1H-indazol-3-yl)piperazin-1-yl]propyl}-3,3-dimethyl-1,3-dihydroindol-2-one	1	0	0	1	1	0	0	115	5	5.14114	3	2	5	12	1.20988	71.0828	409.555	4.81445	23.3691	-43964.1	39145.2	4.1504	81	-8.338	-0.365	4.35163	3.98626	-4.35163	-13.7914	-12.5667	-5.92094	-3.98626	-0.125431	-2.37525	-0.421009
6-Hydroxyflavanone	0	0	0	0	0	0	0	53	1	3.43107	3	1	4	3	2.97322	50.5822	210.192	2.03607	-71.0972	-18229.3	15339.5	3.5597	45	-8.897	-0.804	4.85045	4.04683	-4.85045	-8.06365	-7.80723	-3.45943	-4.04683	-0.123553	-2.90682	-0.344019
6-Hydroxyflavone	0	0	0	0	0	0	0	47	1	3.47541	3	1	4	9	2.6664	50.403	202.184	2.07448	-52.3228	-17472.2	14609.8	3.45903	44	-9.106	-1.013	5.05954	4.04626	-5.05954	-8.16947	-7.8962	-3.50301	-4.04626	-0.123571	-3.16328	-0.316127
6-Methoxyquinoline	0	0	0	0	0	0	0	35	1	2.59295	2	0	2	0	0.851898	21.1965	162.052	2.35583	10.9966	-9683.95	7853.49	1.89251	30	-8.844	-0.81	4.82671	4.01689	-4.82671	-5.45594	-5.20428	-2.41554	-4.01688	-0.124475	-2.8999	-0.344839
6-Nitrochrysene	0	1	1	1	0	0	0	57	0	3.36201	2	0	2	3	3.79532	38.3449	224.679	5.43386	69.2468	-21594.9	18462.2	5.55606	50	-9.136	-1.746	5.44061	3.69502	-5.44061	-9.42151	-9.52362	-4.32144	-3.69502	-0.135317	-4.00543	-0.249661
7,12-Dimethylbenz[a]anthracene	1	1	1	1	1	0	0	66	0	3.25163	0	0	0	0	0.037757	0	277.238	5.70495	63.7475	-20023.3	17351.2	0.36486	48	-8.09	-0.878	4.48418	3.60571	-4.48418	-9.58263	-8.33807	-4.23533	-3.60571	-0.138669	-2.78833	-0.358637
7-[3-[2-Chloro-4-(2,2,2-trifluoroethoxy)phenoxy]propoxy]-3,4-dihydro-2-methyl-2H-benzopyran-2-carboxylic acid, (2R)-	0	0	0	0	0	0	0	98	9	5.37931	6	1	7	3	2.74234	74.0365	384.577	6.00564	-385.865	-52565.6	46130	5.85156	87	-8.834	-0.377	4.60556	4.22831	-4.60556	-13.2088	-13.2518	-5.41593	-4.22831	-0.118251	-2.50824	-0.398686
7-[3-[2-Chloro-4-(4-fluorophenoxy)phenoxy]propoxy]-2-ethyl-3,4-dihydro-2H-benzopyran-2-carboxylic acid, (2R)-	0	0	0	0	0	0	0	110	10	4.76576	6	1	7	3	1.7247	76.4338	436.545	7.65187	-257.273	-59294.3	53122.8	2.94922	92	-8.716	-0.423	4.56926	4.14652	-4.56926	-14.93	-14.6579	-6.42605	-4.14652	-0.120583	-2.51755	-0.397211
7-Epipaclitaxel	0	0	0	0	0	0	0	215	14	5.47961	14	4	18	27	0.651876	215.19	652.124	1.7199	-382.153	-152341	141566	6.05098	164	-9.838	-0.517	5.17766	4.66053	-5.17766	-25.0537	-28.4112	-11.2598	-4.66053	-0.107284	-2.87609	-0.347694
7-Ethoxyresorufin	0	0	0	0	0	0	0	51	2	3.62441	4	0	4	12	4.29017	50.7604	204.251	2.4045	-35.511	-17968.5	15030	6.07336	45	-8.932	-1.778	5.35544	3.57697	-5.35544	-7.93156	-8.08054	-3.46608	-3.57697	-0.139783	-4.00908	-0.249434
7-Hydroxyflavone	0	0	0	0	0	0	0	47	1	3.44074	3	1	4	9	2.36073	50.5822	196.469	1.97528	-55.5215	-17492.8	14630.3	3.10145	44	-9.58	-0.951	5.26571	4.31426	-5.26571	-7.91267	-8.089	-3.47704	-4.31426	-0.115895	-3.2135	-0.311188
7-Hydroxyisoflavone	0	0	0	0	0	0	0	47	1	3.45301	3	1	4	9	1.13576	50.2238	202.179	2.00164	-54.0356	-17531.6	14669.1	2.36403	44	-9.229	-0.762	4.99558	4.23338	-4.99558	-8.10026	-7.91612	-3.48061	-4.23338	-0.118109	-2.9475	-0.339271
7-Methoxy-4-(aminomethyl)coumarin	0	0	0	0	0	0	0	44	2	2.9007	4	2	6	12	2.65129	65.706	156.566	0.353636	-80.4892	-14822.8	12251.6	3.6112	39	-9.266	-1.093	5.17952	4.08647	-5.17952	-6.33781	-6.74777	-2.76684	-4.08647	-0.122355	-3.28247	-0.304648
7-Methoxy-4-(aminomethyl)coumarin, N-Et	0	0	0	0	0	0	0	56	4	3.25832	4	1	5	12	2.07482	55.6849	216.83	1.60123	-87.0714	-18199.6	15328.7	5.6222	45	-9.166	-0.963	5.06482	4.10135	-5.06482	-7.12597	-7.57996	-3.15432	-4.10135	-0.121911	-3.12732	-0.319763
7-Methoxy-4-(aminomethyl)coumarin, N-Me	0	0	0	0	0	0	0	50	3	3.12359	4	1	5	12	2.0757	56.7069	194.582	0.558724	-79.0021	-16451.4	13730.6	5.52217	42	-9.193	-0.995	5.09431	4.09898	-5.09431	-6.74913	-7.15383	-2.96586	-4.09898	-0.121982	-3.16567	-0.315889
7-Methoxy-4-(aminomethyl)coumarin, N-n-Bu	0	0	0	0	0	0	0	68	6	3.50772	4	1	5	12	2.69833	54.673	261.105	2.4725	-98.1481	-21990.4	18819.6	5.74686	51	-9.151	-0.947	5.04901	4.10227	-5.04901	-7.87105	-8.44889	-3.53821	-4.10227	-0.121884	-3.10712	-0.321841
7-Methoxy-4-(aminomethyl)coumarin, N-n-Pr	0	0	0	0	0	0	0	62	5	3.35911	4	1	5	12	2.32519	54.4866	239.865	2.02528	-92.4519	-20089.3	17068.4	5.66173	48	-9.157	-0.953	5.05514	4.10198	-5.05514	-7.49954	-8.01519	-3.34686	-4.10198	-0.121892	-3.1149	-0.321038
8-Prenylnaringenin	0	0	0	0	0	0	0	79	3	3.695	5	3	8	9	2.0817	90.4357	284.566	1.98138	-185.337	-33247.8	29044.3	3.06957	65	-8.941	-0.543	4.74206	4.19888	-4.74206	-10.6953	-10.9467	-4.61058	-4.19888	-0.119079	-2.67775	-0.373448
9-(2-Fluoro-1-methylpropyl)-2-methoxy-6-(1-piperazinyl)purine	0	0	0	0	0	0	0	86	4	3.47416	3	1	4	6	1.69993	43.1319	310.734	2.17104	-44.3115	-29278.9	25497.9	5.49977	60	-7.828	0.237	3.7952	4.0326	-3.7952	-9.72464	-8.93589	-4.02398	-4.0326	-0.12399	-1.78589	-0.559945
9,10-Phenanthrenequinone	0	1	0	1	0	0	0	42	0	2.76533	2	0	2	6	3.18395	34.4099	173.076	1.42799	-6.08118	-14278.7	11861.5	5.41613	38	-9.59	-1.607	5.59889	3.99156	-5.59889	-7.06587	-7.34516	-3.2483	-3.99156	-0.125264	-3.92673	-0.254665
9cUAB30	0	0	0	0	0	0	0	76	4	3.39533	2	1	3	27	2.37664	38.5071	315.068	2.64061	-49.807	-26475.9	23132	3.42811	57	-8.821	-0.32	4.57075	4.25046	-4.57075	-9.62791	-9.45543	-4.35118	-4.25046	-0.117634	-2.45759	-0.406903
9-Hydroxy-5,6-dimethyl-N-[2-(dimethylamino)ethyl]-6H-pyrido[4,3-b]carbazole-1-carboxamide (S 16020)	0	0	0	0	0	0	0	95	4	4.5155	4	2	6	9	2.64819	69.7254	349.781	2.6471	-11.2741	-36306.2	31944.7	4.93786	72	-8.036	-1.173	4.60432	3.43154	-4.60432	-12.4647	-12.097	-5.43623	-3.43154	-0.145707	-3.08896	-0.323734
Acacetin	0	0	0	0	0	0	0	55	2	3.99462	5	2	7	9	2.70736	82.0139	212.798	1.93998	-150.775	-23226.1	19622.8	5.3966	53	-9.286	-0.96	5.12287	4.16292	-5.12287	-9.06259	-9.37237	-3.87617	-4.16292	-0.120108	-3.15208	-0.31725
Acenaphthylene	1	0	0	1	1	0	0	36	0	2.21296	0	0	0	6	0.433539	0	171.719	2.71684	72.1543	-8779.23	7198.66	0.40845	28	-9.195	-1.168	5.18154	4.01305	-5.18154	-5.44748	-5.40601	-2.59744	-4.01305	-0.124593	-3.34513	-0.298942
Acetamiprid	0	0	0	0	0	0	0	42	3	3.41168	2	0	2	6	3.30426	42.8633	211.505	2.1196	65.1882	-14226.3	11838.9	6.05407	39	-9.664	-0.908	5.28602	4.37755	-5.28602	-6.06658	-6.36526	-2.82274	-4.37755	-0.114219	-3.19151	-0.313331
Acolbifene	1	0	0	1	0	1	0	121	6	5.11469	5	2	7	9	0.562098	72.7195	450.337	4.19472	-102.112	-48901	43553.5	4.10851	88	-8.499	-0.224	4.36136	4.13761	-4.36136	-15.1204	-14.3602	-6.58894	-4.13761	-0.120843	-2.29861	-0.435045
Acrylamide	1	0	0	1	1	0	0	12	1	1.53141	1	2	3	12	2.51007	45.044	57.1948	-0.073958	-30.2312	-2983.84	2066.5	3.55788	14	-10.312	-0.073	5.19258	5.11909	-5.19258	-1.86976	-2.46644	-0.869903	-5.11909	-0.0976736	-2.63356	-0.379714
Aflatoxin B1	1	1	0	1	1	0	0	70	1	3.42622	6	0	6	18	1.91186	79.5729	222.827	-0.345322	-150.824	-28365.8	24345.8	5.96868	58	-9.638	-1.431	5.53479	4.10342	-5.53479	-9.52553	-10.6229	-4.20822	-4.10342	-0.12185	-3.73273	-0.2679
Afloqualone	0	0	0	0	0	0	0	61	1	3.33494	2	2	4	12	2.10667	57.3659	243.962	1.6039	-25.3993	-24197.8	20724.1	1.71996	53	-8.333	-0.666	4.49949	3.83337	-4.49949	-9.60708	-8.81024	-3.98753	-3.83337	-0.130434	-2.64068	-0.37869
Albendazole	0	0	0	0	0	0	0	57	5	4.16262	3	2	5	6	4.4908	89.9885	203.18	3.76166	-45.2249	-18810.5	15807.8	4.7365	48	-8.124	-0.496	4.31025	3.81424	-4.31025	-11.327	-7.3963	-3.34638	-3.81424	-0.131088	-2.43538	-0.410613
Aliskiren	0	0	0	0	0	0	0	169	13	5.61663	7	6	13	15	2.17066	136.045	524.031	3.63535	-309.385	-75394.9	68662.5	5.56059	112	-8.786	0.358	4.21368	4.57207	-4.21368	-15.5985	-16.8414	-7.01627	-4.57207	-0.10936	-1.94169	-0.515015
Almotriptan	0	0	0	0	0	0	0	93	6	3.98322	4	1	5	6	1.20047	65.3534	328.295	3.2035	-51.0242	-30597.8	26846.4	5.19224	63	-8.346	-0.057	4.20124	4.14473	-4.20124	-11.3372	-9.64711	-4.31133	-4.14473	-0.120635	-2.12926	-0.469646
Alosetron	0	0	0	0	0	0	0	76	2	3.58601	2	1	3	6	1.10293	49.5318	279.066	3.54678	22.896	-25862.3	22491.2	5.57288	56	-8.405	-0.12	4.26254	4.14245	-4.26254	-9.87514	-9.26316	-4.24761	-4.14245	-0.120702	-2.19306	-0.455984
alpha-Methyltryptamine	0	0	0	0	0	0	0	48	2	2.70691	1	3	4	3	4.27788	43.6544	180.037	2.19518	28.4652	-11628.9	9716.41	3.31105	34	-8.411	-0.015	4.21324	4.19825	-4.21324	-5.77484	-5.5143	-2.57265	-4.19825	-0.119097	-2.11414	-0.473005
Alprazolam	0	0	0	0	0	0	0	63	1	3.4555	3	0	3	3	2.68412	39.8815	270.939	3.79176	111.877	-24359.5	21086	6.40191	54	-9.792	-1.31	5.55117	4.24128	-5.55117	-9.32574	-9.62471	-4.35193	-4.24128	-0.117889	-3.63281	-0.275269
AM251	0	0	0	0	0	0	0	94	4	5.164	3	1	4	9	2.85228	48.3257	421.604	6.93818	65.2193	-40990.7	36209.3	3.3209	78	-8.461	-1.236	4.8485	3.61215	-4.8485	-11.8208	-13.7819	-5.68656	-3.61215	-0.138422	-3.25402	-0.307312
AM281	0	0	0	0	0	0	0	89	4	5.15109	4	1	5	9	4.5635	59.3554	397.799	5.22282	35.3922	-41325.7	36399.2	3.1471	78	-8.941	-1.299	5.12014	3.82086	-5.12014	-11.4091	-14.2589	-5.64305	-3.82086	-0.130861	-3.43061	-0.291493
AMG 458	0	0	0	0	0	0	0	122	7	6.3502	7	2	9	21	2.13392	111.388	458.92	3.55114	-77.137	-60179.9	53697.4	7.764	102	-8.845	-0.897	4.8707	3.97402	-4.8707	-17.6375	-17.4799	-7.54618	-3.97402	-0.125817	-2.98485	-0.335025
Amodiaquine	1	1	0	1	0	1	0	83	6	4.24624	3	2	5	6	2.5952	48.1691	349.766	4.73699	9.63627	-31340.6	27466.6	7.1025	65	-8.469	-0.822	4.64522	3.82341	-4.64522	-10.6203	-10.5409	-4.78987	-3.82341	-0.130773	-2.82183	-0.354379
Amrubicin	0	0	0	0	0	0	0	114	3	4.49652	10	6	16	12	1.71495	173.863	303.567	-2.04001	-336.16	-57946.4	51693.9	3.44107	92	-8.848	-1.595	5.22162	3.62621	-5.22162	-14.036	-16.1895	-6.29832	-3.62621	-0.137885	-3.75947	-0.265995
Andrographolide	0	0	0	0	0	0	0	109	3	4.11263	5	3	8	15	1.14182	91.9995	304.391	1.01578	-221.23	-37276.4	32937.9	5.57273	70	-9.623	-0.234	4.92857	4.69486	-4.92857	-9.43466	-11.4886	-4.51213	-4.69486	-0.106499	-2.58696	-0.386555
Aniline	0	1	0	1	0	0	0	21	0	1.74841	0	2	2	3	2.95357	27.041	94.3525	1.13737	21.3962	-4333.63	3316.11	1.80654	18	-8.324	0.387	3.96846	4.35596	-3.96846	-3.30084	-2.90925	-1.40133	-4.35596	-0.114785	-1.80772	-0.553184
Apigenin	0	0	0	0	0	0	0	49	1	3.7739	5	3	8	9	2.1182	93.9967	176.796	1.18648	-155.417	-21473.9	18020.2	3.49014	50	-9.412	-1.058	5.23503	4.17681	-5.23503	-8.58947	-9.0149	-3.67279	-4.17681	-0.119709	-3.28067	-0.304815
Aprepitant, (R, S, R)-	0	0	0	0	0	0	0	108	6	4.68922	5	2	7	15	3.76782	85.4818	430.873	3.92055	-382.786	-66054.4	58055.9	11.4137	100	-9.539	-1.204	5.3716	4.16724	-5.3716	-14.0481	-16.4338	-6.13748	-4.16724	-0.119983	-3.46202	-0.288849
Arecaidine	0	0	0	0	0	0	0	37	1	2.29441	3	1	4	12	0.576469	44.7467	128.844	-1.1996	-77.3176	-8888.86	7103.67	2.90052	28	-9.026	-0.154	4.58991	4.43605	-4.58991	-3.99116	-4.40144	-1.7694	-4.43605	-0.112713	-2.37456	-0.421131
Arecoline	0	0	0	0	0	0	0	43	2	2.49347	3	0	3	12	0.739064	32.108	164.853	-0.643559	-71.8957	-10335.6	8400.92	2.74115	31	-8.956	0.006	4.47507	4.48119	-4.47507	-4.44259	-4.78293	-1.9646	-4.48119	-0.111578	-2.23448	-0.447531
Aripiprazole	0	1	1	1	0	0	0	109	7	6.83929	3	1	4	12	3.37488	50.6421	435.001	5.5186	-52.6484	-39194	34321.2	4.551	80	-8.689	-0.466	4.57772	4.11142	-4.57772	-12.1851	-13.2512	-5.62031	-4.11142	-0.121613	-2.54845	-0.392395
Aristolochic acid I	0	0	0	0	0	0	0	64	2	3.43486	7	1	8	6	2.08264	108.018	203.615	2.7242	-130.94	-32543.2	28057.4	8.7729	63	-8.957	-1.661	5.30886	3.648	-5.30886	-10.7264	-11.4006	-4.55938	-3.648	-0.137061	-3.86293	-0.258871
Aristolochic acid Ia	0	0	0	0	0	0	0	58	1	3.33592	7	2	9	6	1.89212	119.03	169.291	2.2493	-135.577	-30416	26079.8	8.70327	60	-9.063	-1.739	5.40072	3.66188	-5.40072	-10.2761	-11.0195	-4.36553	-3.66188	-0.136542	-3.98262	-0.251091
Aristolochic acid II	0	0	0	0	0	0	0	57	1	3.24112	6	1	7	6	2.41959	97.9958	178.674	2.77342	-90.2634	-28043.5	24002.8	7.36812	57	-9.15	-1.798	5.47397	3.67573	-5.47397	-9.93268	-10.5355	-4.26269	-3.67574	-0.136027	-4.07597	-0.24534
Arsenite	1	0	0	1	0	0	0	6	0	0.843707	3	3	6	3		74.4619	0.67021		-139.181	-2644.94	1589.83	2.93179	13	-10.416	-0.193	5.30459	5.11171	-5.30459	-3.87401	-1.91897	-0.581337	-5.11171	-0.0978146	-2.75237	-0.363323
Arzoxifene	0	1	1	1	0	0	0	116	8	4.9534	5	1	6	3	3.76679	84.1704	440.605	6.89101	-83.0502	-51495.3	46121.6	3.57657	88	-8.15	-0.396	4.27334	3.87704	-4.27334	-18.6593	-14.2532	-6.64231	-3.87704	-0.128964	-2.35507	-0.424615
Aspirin	0	0	0	0	0	0	0	32	3	2.44928	4	1	5	6	1.56239	64.6729	135.316	1.20859	-153.644	-12526.8	10131.7	1.73849	34	-9.841	-0.806	5.32315	4.51737	-5.32315	-5.1331	-6.0594	-2.29356	-4.51737	-0.110684	-3.13633	-0.318844
Atorvastatin	0	0	0	0	0	0	0	135	11	5.06765	5	4	9	9	2.91628	110.9	511.842	5.21675	-226.248	-71820.6	64979.1	6.92249	107	-8.46	-0.462	4.46122	3.99901	-4.46122	-17.9927	-17.3585	-7.63683	-3.99901	-0.125031	-2.48842	-0.401861
AZ11939714	0	0	0	0	0	0	0	116	8	4.69878	7	4	11	3	4.62093	149.778	348.368	1.74058	92.1363	-49736.8	44483.1	3.52338	85	-8.974	-0.795	4.88454	4.0898	-4.88454	-16.8268	-13.9727	-6.04768	-4.0898	-0.122255	-2.91686	-0.342835
Bendamustine	0	0	0	0	0	0	0	80	7	4.38088	3	1	4	6	3.67531	59.2939	336.025	4.45973	-86.2896	-29775.7	25843.1	4.21864	63	-8.654	-0.369	4.51138	4.14259	-4.51138	-8.93481	-10.2877	-4.15388	-4.14259	-0.120697	-2.45651	-0.407082
Benidipine, (R)-	0	0	0	0	0	0	0	125	8	4.28211	7	1	8	27	1.13664	111.605	432.961	4.24835	-134.69	-64760.8	58575.2	7.14374	97	-8.777	-0.98	4.87839	3.89846	-4.87839	-15.449	-16.5853	-6.87358	-3.89847	-0.128256	-3.05231	-0.327621
Benidipine, (S)-	0	0	0	0	0	0	0	125	8	3.93681	7	1	8	27	1.16077	106.829	443.026	4.01165	-131.595	-66042.8	59857.5	6.81105	97	-8.812	-0.822	4.81712	3.99476	-4.81712	-15.4381	-16.5783	-6.85645	-3.99476	-0.125164	-2.90438	-0.344307
Benoxaprofen	0	0	0	0	0	0	0	57	1	4.47698	4	1	5	3	5.43788	63.1731	243.348	5.00261	-69.0169	-22438.3	18972.5	3.3424	53	-9.342	-1.299	5.32078	4.02172	-5.32078	-8.50989	-9.12207	-3.94857	-4.02172	-0.124325	-3.51972	-0.284114
Benz[a]anthracene	1	0	1	1	1	0	0	54	0	3.24176	0	0	0	0	0.016391	0	246.264	4.78977	73.4465	-15982	13609.7	0.01726	42	-8.45	-1.05	4.75009	3.69993	-4.75009	-8.6374	-7.62254	-3.88243	-3.69993	-0.135138	-3.04916	-0.327959
Benzaldehyde	0	0	0	0	0	0	0	21	0	1.99423	1	0	1	3	3.66187	17.5634	114.836	1.33812	-6.11654	-5133.81	3898.4	3.08205	20	-10.169	-0.712	5.44093	4.72853	-5.44093	-3.41939	-3.70629	-1.60972	-4.72853	-0.105741	-3.13032	-0.319456
Benzamidoxime	0	0	0	0	0	0	0	26	1	2.38636	2	3	5	6	4.12707	58.948	104.667	0.508383	21.4384	-7710.82	6076.83	2.41481	26	-8.774	-0.253	4.51313	4.26052	-4.51313	-4.42575	-4.44207	-1.8846	-4.26052	-0.117357	-2.39036	-0.418348
Benzbromarone	0	0	1	1	0	0	0	59	3	3.82473	3	1	4	3	1.78743	49.3535	285.755	6.01506	-50.8388	-25286.5	21706.6	3.22167	56	-9.286	-0.88	5.08311	4.20294	-5.08311	-8.41193	-10.4874	-4.1356	-4.20294	-0.118964	-3.0738	-0.32533
Benzene	1	1	1	1	1	0	0	18	0	1.51634	0	0	0	0	2.2e-05	0	111.246	2.13568	22.9565	-3251.15	2433.59	7e-05	15	-9.824	0.236	4.79402	5.03009	-4.79402	-2.74022	-2.58672	-1.28619	-5.03009	-0.0994017	-2.28452	-0.437729
Benzidine	1	0	0	1	0	0	1	42	1	3.14366	0	4	4	6	0.066433	54.0449	173.515	1.92065	42.2638	-11759.2	9750.93	1.83757	35	-8.007	0.238	3.88459	4.12224	-3.88459	-6.77638	-5.73145	-2.80672	-4.12224	-0.121293	-1.83032	-0.546353
Benzo[a]pyrene	1	0	1	1	1	0	0	60	0	3.18379	0	0	0	0	0.017992	0	255.567	5.14693	80.5343	-18824.5	16206.4	0.01678	46	-8.162	-1.311	4.73668	3.4254	-4.73668	-9.68876	-8.43944	-4.31951	-3.4254	-0.145969	-3.27497	-0.305346
Benzo[c]phenanthrene	0	0	1	1	0	0	0	54	0	2.9819	0	0	0	0	0.024424	0	248.057	5.10943	74.9926	-16315	13942.8	0.02318	42	-8.591	-0.845	4.71795	3.8733	-4.71795	-8.64326	-7.61276	-3.85213	-3.8733	-0.129089	-2.8734	-0.34802
Benzo[g]chrysene	0	0	1	1	0	0	0	66	0	3.31335	0	0	0	0	0.011613	0	289.379	5.85924	90.3644	-22092.4	19201.9	0.02109	51	-8.469	-0.957	4.71304	3.75556	-4.71304	-10.6161	-9.27142	-4.69462	-3.75556	-0.133136	-2.95732	-0.338144
Benzo[ghi]perylene	0	0	1	1	0	0	0	66	0	3.0901	0	0	0	0	0.013352	0	262.632	5.32604	82.7963	-21878.3	19014.1	0.0115	50	-8.223	-1.239	4.73072	3.49183	-4.73072	-10.7099	-9.23247	-4.74692	-3.49183	-0.143192	-3.20458	-0.312054
Benzofuroxan	0	0	1	1	0	0	0	23	0	2.02635	3	0	3	0	1.31861	51.426	86.0828	2.6743	71.9295	-7757.84	6008.92	3.38354	25	-9.161	-1.552	5.35643	3.80426	-5.35643	-4.59008	-4.48133	-1.94881	-3.80426	-0.131432	-3.77096	-0.265185
Benzoic acid	0	0	0	0	0	0	0	22	1	2.14346	2	1	3	3	2.63668	39.8733	101.19	1.21303	-66.0691	-6535.39	5003.88	2.33342	23	-10.264	-0.747	5.50575	4.7587	-5.50575	-3.64167	-4.22498	-1.70108	-4.7587	-0.105071	-3.18504	-0.313968
Benzoyl hydrazide	0	0	0	0	0	0	0	27	1	2.36777	2	3	5	9	3.77124	59.526	104.107	0.621132	2.41353	-7743.95	6109.13	2.81434	26	-10.022	-0.525	5.27337	4.74844	-5.27337	-4.09029	-4.70758	-1.8671	-4.74844	-0.105298	-2.92817	-0.34151
Benzydamine	0	0	0	0	0	0	0	83	7	3.83943	3	0	3	3	1.14924	30.1348	343.579	3.1918	44.9737	-28671.1	25174.9	3.12165	60	-8.355	-0.234	4.29498	4.0605	-4.29498	-10.3768	-9.66662	-4.54166	-4.0605	-0.123138	-2.2715	-0.440237
Berberine	0	0	0	0	0	0	0	82	2	4.23646	4	0	4	0	1.44453	42.4098	294.748	4.06027	68.6593	-30789.5	26730.3	4.40245	63	-11.333	-4.783	8.05823	3.27474	-8.05823	-11.4584	-10.7241	-4.79078	-3.27474	-0.152684	-9.91453	-0.100862
Betamethasone valerate	0	0	0	0	0	0	0	144	7	4.37265	6	2	8	21	1.09716	93.3697	408.934	2.16692	-317.325	-60972.2	54917.8	0.30654	94	-9.808	-0.6	5.20372	4.60402	-5.20372	-12.9019	-15.5236	-6.07923	-4.60402	-0.108601	-2.94076	-0.340048
Bevirimat (PA-457)	0	0	0	0	0	0	0	204	7	5.49058	6	2	8	15	1.37019	101.029	554.263	7.33986	-357.171	-84905.7	77952.4	1.74326	118	-9.607	0.914	4.34646	5.26004	-4.34646	-16.5652	-18.0273	-7.69126	-5.26004	-0.0950563	-1.79578	-0.556861
Bezafibrate	0	0	0	0	0	0	0	77	5	4.49463	4	2	6	9	1.27808	79.414	318.457	3.80048	-139.094	-31828.3	27590.1	2.93795	66	-9.592	-0.909	5.25061	4.34144	-5.25061	-9.73387	-11.0949	-4.61107	-4.34144	-0.115169	-3.17509	-0.314952
Bicifadine	0	0	0	0	0	0	0	57	1	2.77938	1	1	2	3	3.98332	16.6886	208.641	2.69563	39.9098	-11575.7	9713.9	2.3421	34	-9.03	0.24	4.39523	4.63497	-4.39523	-5.76055	-5.43907	-2.5953	-4.63497	-0.107876	-2.08395	-0.479859
Biochanin A	0	0	0	0	0	0	0	55	2	3.95239	5	2	7	9	1.63649	79.9541	215.378	1.83032	-148.194	-23356.8	19753.7	1.26211	53	-8.778	-0.779	4.77859	3.99916	-4.77859	-9.38039	-9.10833	-3.88738	-3.99916	-0.125026	-2.85497	-0.350267
Biphenyl	0	0	0	0	0	0	0	36	1	2.64451	0	0	0	0	2.7e-05	0	189.149	3.56416	45.764	-8888.46	7280.09	0.00028	29	-9.684	0.172	4.75598	4.92817	-4.75598	-5.59044	-5.11874	-2.57727	-4.92817	-0.101458	-2.2949	-0.435748
bis-(2-Chloroethoxy)methane	1	0	0	1	0	0	0	32	4	2.55718	2	0	2	0	1.24693	19.8932	171.636	1.34403	-117.15	-8815.08	6941.3	2.5493	28	-10.413	0.957	4.72785	5.68505	-4.72785	-2.41081	-4.7293	-1.43923	-5.68505	-0.0879499	-1.96591	-0.508671
Bisphenol A	0	1	0	1	0	0	0	56	2	3.20694	2	2	4	0	2.56495	47.264	226.816	3.82869	-58.6451	-17484.8	14835.7	0.49865	44	-8.884	0.063	4.41036	4.47358	-4.41036	-7.59178	-7.20927	-3.312	-4.47358	-0.111767	-2.17401	-0.459979
BMS-A78277	0	0	0	0	0	0	0	76	3	3.22341	2	1	3	3	3.89471	42.6251	295.754	4.58999	-176.071	-36704.4	31603.7	3.47386	66	-8.622	-1.237	4.92969	3.69277	-4.92969	-10.5567	-10.6716	-4.29769	-3.69277	-0.1354	-3.29046	-0.303909
Bortezomib	0	0	0	0	0	0	0	91	8	3.65305	6	4	10	15		109.594	303.933		-189.309	-41237.2	36580.8	3.73808	74	-9.725	-1.521	5.6228	4.10207	-5.6228	-11.135	-13.5253	-5.17725	-4.10207	-0.12189	-3.85364	-0.259495
Boswellic acid 11-keto-beta	0	0	0	0	0	0	0	170	1	4.33863	4	2	6	12	3.35878	71.9285	442.975	4.78025	-245.643	-62443.8	56954	6.54752	95	-9.539	0.042	4.74808	4.79053	-4.74808	-13.1055	-15.0534	-6.30753	-4.79053	-0.104373	-2.353	-0.424989
Boswellic acid 3-acetyl-11-keto-beta	0	0	0	0	0	0	0	179	3	4.54404	5	1	6	15	3.28947	75.0001	483.132	5.49532	-291.136	-70524.4	64466.3	8.1846	103	-9.474	0.091	4.69151	4.78249	-4.69151	-14.3973	-16.2477	-6.80656	-4.78249	-0.104548	-2.30113	-0.434569
Boswellic acid alpha	0	0	0	0	0	0	0	173	1	4.45366	3	2	5	9	4.52403	56.4716	462.868	6.44485	-212.913	-59437.9	54216.4	2.99703	93	-9.047	1.012	4.01734	5.02943	-4.01734	-13.4652	-13.6368	-6.18543	-5.02943	-0.0994148	-1.60445	-0.623265
Boswellic acid beta	0	0	0	0	0	0	0	173	1	4.38002	3	2	5	9	4.17961	56.069	461.854	5.78397	-211.474	-59862.7	54641.3	2.98505	93	-9.024	1.011	4.00638	5.01755	-4.00638	-13.4823	-13.6249	-6.18924	-5.01755	-0.0996503	-1.5995	-0.625197
BPR0L075	0	0	0	0	0	0	0	76	6	4.38055	5	1	6	3	1.0701	75.4359	295.858	3.57667	-119.771	-31508.4	27257.3	2.30852	65	-8.433	-0.43	4.43133	4.00133	-4.43133	-10.9866	-10.8584	-4.6708	-4.00133	-0.124958	-2.45377	-0.407536
Brasofensine	0	0	0	0	0	0	0	80	3	3.6859	3	0	3	6	3.11531	27.6763	325.077	4.1351	1.67319	-26405	22969.6	5.6176	57	-9.235	-0.347	4.79127	4.44384	-4.79127	-7.89515	-9.63508	-3.9939	-4.44384	-0.112515	-2.58293	-0.387158
Brimonidine	0	0	0	0	0	0	0	48	2	3.16377	3	2	5	9	1.08431	58.2399	194.157	1.27725	97.81	-16495.7	13857.5	3.58019	43	-8.852	-1.234	5.04324	3.80894	-5.04324	-6.88854	-7.40505	-3.26156	-3.80894	-0.13127	-3.33877	-0.299512
Brivaracetam	0	0	0	0	0	0	0	66	5	2.9329	2	2	4	12	2.83936	64.8443	213.92	1.40084	-124.015	-17196.5	14610.5	3.38292	43	-9.392	0.871	4.26033	5.13169	-4.26033	-6.10518	-6.28332	-2.64898	-5.13169	-0.0974337	-1.76846	-0.565464
Bromochloromethane	1	0	0	1	0	0	0	6	0	1.39264	0	0	0	0	0.335109	0	86.9378	1.89203	-7.91726	-1449.26	810.202	1.84914	10	-10.606	-0.143	5.37468	5.23141	-5.37468	-0.591329	-2.37386	-0.42822	-5.23141	-0.0955766	-2.76094	-0.362196
Budesonide	0	0	0	0	0	0	0	136	4	4.01959	6	2	8	18	0.879488	94.0866	368.128	1.18788	-258.962	-52935.8	47633.6	3.83321	85	-9.812	-0.409	5.11056	4.70114	-5.11056	-12.0462	-14.024	-5.63311	-4.70114	-0.106357	-2.77782	-0.359995
Buprenorphine	0	0	0	0	0	0	0	163	3	3.95183	5	2	7	3	1.39318	61.8898	458.275	4.23756	-149.617	-61628.3	56145.9	3.20677	93	-8.546	0.145	4.20055	4.34505	-4.20055	-14.2004	-14.3824	-6.39475	-4.34505	-0.115073	-2.03043	-0.492507
Buspirone	0	0	0	0	0	0	0	119	6	5.95798	5	0	5	15	1.7917	65.7473	390.307	2.68561	-70.6009	-38118.3	33597.4	5.4111	76	-8.683	-0.043	4.36301	4.31953	-4.36301	-12.0556	-11.6446	-5.18696	-4.31953	-0.115753	-2.20346	-0.453831
Busulfan	0	0	0	0	0	0	0	50	5	4.17738	6	0	6	0	0.019485	105.939	156.195	0.401947	-268.422	-15922.5	12870.6	0.07502	43	-11.195	0.481	5.357	5.8381	-5.357	-7.04247	-6.79396	-2.15644	-5.8381	-0.0856443	-2.45778	-0.406872
Butylate	1	1	1	1	0	0	0	67	4	2.80065	1	0	1	6	1.55752	38.3701	247.879	4.66126	-84.7303	-16062.5	13741.3	2.29006	42	-8.779	-0.291	4.53463	4.2439	-4.53463	-8.89004	-5.97935	-2.57481	-4.2439	-0.117816	-2.42264	-0.412773
Caffeine	0	0	0	0	0	0	0	43	0	2.48066	3	0	3	12	0.27189	55.3111	152.391	-0.246197	-46.201	-14199	11745.7	3.64676	37	-8.975	-0.442	4.70864	4.26615	-4.70864	-6.10511	-5.96354	-2.44454	-4.26615	-0.117202	-2.59851	-0.384835
Capecitabine	0	0	0	0	0	0	0	86	7	4.93863	7	3	10	21	5.75032	120.442	263.562	0.650134	-293.983	-35241.6	30305.3	6.06985	70	-9.743	-1.037	5.39027	4.35307	-5.39027	-9.27194	-11.6609	-4.17864	-4.35307	-0.114861	-3.33731	-0.299643
Capravirine	0	0	0	0	0	0	0	85	7	4.40118	4	2	6	6	4.64903	102.14	360.023	5.60033	-37.8931	-41813.6	37040.7	2.39421	76	-8.923	-0.838	4.88041	4.04276	-4.88041	-12.9305	-13.2306	-5.43818	-4.04276	-0.123678	-2.94581	-0.339465
Capsaicin	0	0	0	0	0	0	0	86	8	3.55813	3	2	5	12	2.91102	60.6984	335.445	3.54016	-136.686	-30051.8	26403.6	3.15104	61	-8.753	0.126	4.31379	4.43934	-4.31379	-9.22609	-9.38547	-4.11506	-4.43934	-0.112629	-2.09589	-0.477124
Carbamazepine	0	1	1	1	0	0	0	51	1	2.8133	1	2	3	15	3.04446	44.5158	200.922	2.11364	26.4839	-18195	15523.3	3.91311	44	-9.032	-0.67	4.85095	4.18119	-4.85095	-8.07345	-7.94255	-3.55735	-4.18119	-0.119583	-2.814	-0.355366
Carbophenothion	1	0	0	1	0	0	0	58	8	3.5463	2	0	2	0	2.17114	86.1079	257.447	4.62331	-133.771	-21526.4	18393.2	4.65424	51	-8.719	-0.732	4.72563	3.99322	-4.72563	-14.822	-9.3022	-3.5206	-3.99322	-0.125212	-2.79618	-0.357631
Carvedilol, (R)-	0	0	0	0	0	0	0	100	10	3.81948	5	3	8	3	2.95077	82.0682	379.674	3.95786	-85.3949	-44089.1	39238.1	4.06318	78	-8.287	-0.263	4.27471	4.01194	-4.27471	-13.449	-12.7692	-5.76217	-4.01194	-0.124628	-2.27734	-0.439108
Carvedilol, (S)-	0	0	0	0	0	0	0	100	10	3.54296	5	3	8	3	3.28746	86.2478	381.237	3.46867	-86.9432	-46772.9	41922	2.46293	78	-8.394	-0.371	4.38221	4.01136	-4.38221	-13.198	-12.9573	-5.7461	-4.01136	-0.124646	-2.39368	-0.417768
Catechin	0	0	0	0	0	0	0	60	1	3.78077	6	5	11	0	1.15657	122.575	178.976	0.836727	-219.556	-25297.4	21494	4.84959	55	-8.808	0.001	4.40331	4.40459	-4.40331	-9.09178	-9.06854	-3.75781	-4.40459	-0.113518	-2.20102	-0.454336
Catechol	0	0	0	0	0	0	0	20	0	1.87399	2	2	4	0	2.78824	43.4378	88.2144	1.21572	-64.3388	-5782.42	4374.08	2.25967	21	-8.94	-0.038	4.48925	4.451	-4.48925	-3.48291	-3.51506	-1.49498	-4.451	-0.112334	-2.26391	-0.441713
Cephalexin, L-	0	0	0	0	0	0	0	74	4	3.72007	5	4	9	24	2.00507	139.789	221.909	-0.184219	-98.8535	-30238.1	26127.2	4.82527	63	-9.114	-0.624	4.86893	4.24517	-4.86893	-13.4279	-10.3962	-4.45572	-4.24518	-0.117781	-2.79216	-0.358145
Cerivastatin	0	0	0	0	0	0	0	119	9	4.4504	6	3	9	9	2.914	103.017	448.095	4.10443	-261.163	-54080.6	48298.8	3.20317	90	-9.354	-0.307	4.83082	4.52351	-4.83082	-13.298	-14.6569	-6.02761	-4.52351	-0.110534	-2.57951	-0.387671
Chloramphenicol	0	0	0	0	0	0	0	53	4	4.22135	5	3	8	9	1.72166	114.952	197.331	1.5042	-132.162	-24647.3	20754.1	6.15959	55	-10.413	-1.385	5.89921	4.5139	-5.89921	-6.55865	-10.3358	-3.41513	-4.5139	-0.110769	-3.85484	-0.259414
Chlorpropham	0	0	0	0	0	0	0	43	3	3.37223	2	1	3	6	2.16201	40.4408	199.619	3.67037	-90.2839	-13579.2	11144.4	3.19274	38	-9.183	-0.307	4.74508	4.43812	-4.74508	-5.43942	-5.77093	-2.49241	-4.43812	-0.11266	-2.53663	-0.394223
Chlorpyrifos	1	0	0	1	0	0	0	49	3	3.45744	4	0	4	0	2.37094	65.5533	252.016	5.52865	-194.846	-21695.6	18213.5	4.29811	51	-9.097	-0.942	5.01939	4.07774	-5.01939	-6.91381	-9.4908	-3.1458	-4.07774	-0.122617	-3.08925	-0.323703
Chlorzoxazone	0	0	0	0	0	0	0	25	0	2.59871	2	1	3	6	4.17761	45.2246	114.362	1.94295	-50.9444	-8914.52	6957.27	1.89939	28	-9.515	-0.901	5.20783	4.30715	-5.20783	-4.39666	-4.58363	-1.94215	-4.30715	-0.116086	-3.14843	-0.317619
Chromium(VI)	0	0	0	0	0	0	0	0	0	0	0	0	0	0		0	55.9467		6230	0	0	0	0	72.38	57.91	0	0	0	0	0	0	0	#DIV/0!	#DIV/0!	#DIV/0!
Chrysin	0	0	0	0	0	0	0	48	1	3.50676	4	2	6	9	2.82708	70.1413	187.083	1.60612	-109.606	-19628	16469.8	3.62143	47	-9.461	-1.091	5.27639	4.1849	-5.27639	-8.24725	-8.54043	-3.56685	-4.1849	-0.119477	-3.32628	-0.300636
Ciclesonide	0	0	0	0	0	0	0	175	5	4.73446	7	1	8	21	1.50632	99.5321	498.52	3.12586	-324.77	-74811.4	68218.2	6.18312	107	-9.672	-0.259	4.96567	4.70661	-4.96567	-15.1589	-17.4999	-7.12965	-4.70661	-0.106234	-2.6195	-0.381752
Cilostazol	0	0	0	0	0	0	0	106	7	4.18774	5	1	6	6	0.756418	87.0626	339.788	3.67088	-34.7359	-39191.1	34848.5	6.46861	72	-8.75	-0.495	4.62216	4.12736	-4.62216	-11.9532	-11.0781	-5.08741	-4.12736	-0.121143	-2.58814	-0.386377
Cinacalcet	0	0	0	0	0	0	0	87	6	5.0339	1	1	2	3	2.33816	14.3782	390.005	6.26134	-116.692	-36711.5	32128.6	4.99129	68	-8.705	-0.42	4.56254	4.14204	-4.56254	-11.0831	-10.9574	-4.86472	-4.14204	-0.120713	-2.51286	-0.397952
Cinchonidine	0	0	0	0	0	0	0	86	3	3.48825	3	1	4	9	0.910772	37.9202	305.523	2.54684	18.2362	-26941.2	23643.6	3.1786	57	-9.008	-0.785	4.89643	4.11184	-4.89643	-9.28888	-9.79966	-4.35145	-4.11184	-0.1216	-2.91537	-0.34301
Cinchonine	0	0	0	0	0	0	0	86	3	3.36704	3	1	4	9	1.41742	38.6585	304.855	2.56734	17.3921	-27498.9	24201.3	3.24515	57	-8.996	-0.749	4.8723	4.12328	-4.8723	-9.29292	-9.79481	-4.35837	-4.12328	-0.121263	-2.87869	-0.34738
Cinnamic alcohol	1	0	0	1	0	0	0	31	2	2.75683	1	1	2	6	4.97784	22.9151	151.631	1.64762	-11.5918	-7360.7	5825.57	1.66461	26	-9.344	-0.205	4.77458	4.56975	-4.77458	-4.35576	-4.40954	-1.99019	-4.56975	-0.109415	-2.4943	-0.400915
Citronellyl nitrile	0	0	0	0	0	0	0	49	2	2.78916	0	0	0	6	1.55711	18.8226	215.734	2.43437	-3.54185	-9699.51	8055.34	3.11021	31	-9.287	1.283	4.00203	5.28488	-4.00203	-4.91302	-4.29851	-2.14867	-5.28488	-0.0946095	-1.51529	-0.65994
CJ-036878	1	0	0	1	0	1	0	80	7	4.12633	3	2	5	6	2.12115	63.2569	338.203	3.59051	-67.7631	-34054.2	29996.7	4.85088	66	-9.083	-0.294	4.68818	4.39433	-4.68818	-11.4793	-11.3129	-5.09576	-4.39434	-0.113783	-2.50083	-0.399867
Clobazam	0	0	0	0	0	0	0	60	1	3.26207	2	0	2	12	3.16359	39.0904	262.878	2.85127	-34.063	-24199.4	20828.8	3.88991	53	-8.952	-0.884	4.9177	4.03386	-4.9177	-9.2001	-8.75075	-3.99907	-4.03386	-0.123951	-2.9976	-0.3336
Clofarabine	0	0	0	0	0	0	0	57	2	3.12839	6	4	10	3	2.15662	118.638	168.184	-0.962363	-116.155	-26187.6	22261.9	3.71339	54	-9.312	-0.881	5.09689	4.21547	-5.09689	-7.37548	-8.99388	-3.37027	-4.21546	-0.118611	-3.08131	-0.324537
Clofibric acid	0	0	0	0	0	0	0	41	1	3.23893	3	1	4	3	3.84136	49.5069	185.066	3.24676	-126.512	-14303	11773	3.69378	38	-9.593	-0.35	4.9718	4.62147	-4.9718	-5.23882	-6.03592	-2.44911	-4.62147	-0.108191	-2.67434	-0.373924
Clothianidin	0	0	0	0	0	0	0	36	4	3.27861	5	2	7	12	1.80751	110.518	129.917	1.9618	52.7252	-15666.7	12860.5	3.23586	41	-9.698	-1.211	5.45443	4.24347	-5.45443	-7.3012	-7.42343	-2.67902	-4.24347	-0.117828	-3.50548	-0.285268
Clozapine	1	0	0	1	0	1	0	79	1	3.85698	2	1	3	12	3.26184	31.4495	316.777	2.9805	75.6093	-27524.5	24046.4	5.48489	59	-8.346	-0.723	4.53463	3.81169	-4.53463	-10.0171	-9.38132	-4.4588	-3.81169	-0.131175	-2.69733	-0.370736
Colchicine	0	0	0	0	0	0	0	97	5	3.82515	6	1	7	27	1.92704	88.4346	360.468	1.69989	-175.534	-44401.2	39405.2	3.90083	77	-8.739	-0.691	4.71485	4.02411	-4.71485	-12.2715	-12.852	-5.38998	-4.02411	-0.124251	-2.76208	-0.362046
Combretastatin A-1	1	0	0	1	0	1	0	72	6	3.84142	6	2	8	6	0.787686	86.3618	290.585	3.28213	-177.984	-32058.6	27807.9	2.94885	64	-8.519	-0.183	4.35064	4.16806	-4.35064	-10.2736	-10.5646	-4.44723	-4.16806	-0.11996	-2.27061	-0.44041
Combretastatin A-4, E-	0	1	0	1	0	0	0	71	6	4.71384	5	1	6	6	0.406293	65.3248	307.934	4.0975	-123.827	-27615.3	23660.3	0.98706	61	-8.78	-0.904	4.84195	3.93787	-4.84195	-9.62784	-10.4121	-4.35196	-3.93787	-0.126972	-2.9768	-0.335932
Combretastatin A-4, Z-	0	0	0	0	0	0	0	71	6	3.78458	5	1	6	6	0.618163	66.8936	302.997	3.77277	-135.769	-29866.9	25911.5	3.95205	61	-8.683	-0.238	4.46054	4.22236	-4.46054	-9.87932	-10.1126	-4.33624	-4.22236	-0.118417	-2.35608	-0.424433
Cotinine	0	0	0	0	0	0	0	46	1	2.58526	2	0	2	6	1.7203	32.0711	181.354	0.771174	-15.704	-12027	9968.9	5.30649	34	-9.4	-0.529	4.96436	4.43568	-4.96436	-5.58954	-5.66519	-2.46766	-4.43568	-0.112722	-2.77803	-0.359968
CP-424391	0	0	0	0	0	0	0	134	8	4.91504	6	3	9	24	1.02774	118.83	462.466	3.0175	-106.6	-66042.3	60018.6	2.89923	98	-9.068	-0.093	4.58051	4.4872	-4.58051	-15.8488	-16.0032	-6.95307	-4.4872	-0.111428	-2.33788	-0.427738
CP-544439	0	0	0	0	0	0	0	84	6	4.53228	7	3	10	9	4.54499	124.165	269.605	2.12965	-202.758	-40117.4	34865.2	3.8335	75	-9.704	-0.807	5.25556	4.44852	-5.25556	-12.8903	-12.5748	-5.01487	-4.44852	-0.112397	-3.10451	-0.322112
CPFPX	0	0	0	0	0	0	0	91	5	3.84677	3	1	4	12	1.7487	65.0881	306.218	3.46279	-126.736	-30633.9	26555.7	3.39053	63	-8.995	-0.427	4.71136	4.28406	-4.71136	-9.39865	-9.79411	-4.04299	-4.28406	-0.116712	-2.59064	-0.386005
CS-670	0	0	0	0	0	0	0	67	1	3.9732	3	1	4	12	1.66215	57.5717	251.269	2.05445	-118.107	-20617.3	17522.4	4.73722	50	-9.578	-0.269	4.92314	4.6544	-4.92314	-7.93648	-8.33333	-3.59875	-4.6544	-0.107425	-2.60369	-0.38407
Curcumine	0	0	0	0	0	0	0	76	8	5.91756	6	2	8	18	1.37725	99.1305	322.874	2.11077	-164.595	-32318.6	27699	0.88946	70	-8.719	-0.901	4.81001	3.90862	-4.81001	-11.744	-11.9483	-5.05231	-3.90862	-0.127922	-2.95963	-0.33788
Cyclobutanecarboxylic acid	0	0	0	0	0	0	0	28	1	1.85938	2	1	3	3	2.13015	41.3279	92.5017	1.06492	-90.7031	-5331.4	4018.34	1.76866	20	-11.034	0.816	5.10897	5.92531	-5.10897	-2.56175	-3.21068	-1.19867	-5.92531	-0.0843838	-2.20255	-0.45402
Cyclohexanecarboxylic acid	0	0	0	0	0	0	0	40	1	2.15048	2	1	3	3	2.7702	39.6266	127.585	1.85755	-116.892	-7951.54	6337.86	1.9462	26	-10.868	0.954	4.95689	5.91129	-4.95689	-3.28886	-4.04488	-1.56975	-5.91129	-0.0845839	-2.07829	-0.481164
Cyclopenta[c,d]pyrene	1	0	0	1	1	0	0	54	0	2.77987	0	0	0	6	0.461877	0	225.803	3.98606	96.9519	-16019.5	13674.9	0.71019	41	-8.481	-1.487	4.98399	3.49725	-4.98399	-8.50101	-7.84734	-3.89949	-3.49725	-0.14297	-3.55139	-0.28158
Cyclopentanecarboxylic acid	0	0	0	0	0	0	0	34	1	1.92158	2	1	3	3	2.17719	40.0967	110.042	1.45753	-108.967	-6600	5136.41	1.93706	23	-11.031	0.94	5.04546	5.98537	-5.04546	-2.90266	-3.63367	-1.38231	-5.98537	-0.083537	-2.12657	-0.47024
Cyclopropanecarboxylic acid	0	0	0	0	0	0	0	22	1	1.64798	2	1	3	3	1.62123	40.7019	74.7303	0.568139	-76.1308	-4157.13	2994.44	1.76256	17	-11.227	0.589	5.31893	5.90811	-5.31893	-2.17725	-2.81653	-1.00694	-5.90811	-0.0846294	-2.39425	-0.417667
Dabigatran etexilate	0	0	0	0	0	0	0	155	18	7.35435	8	3	11	21	1.74011	152.885	571.257	5.29596	-87.7763	-74783.1	67274.7	12.6503	121	-8.704	-0.614	4.65932	4.04486	-4.65932	-20.0552	-19.8879	-8.56831	-4.04486	-0.123614	-2.68357	-0.372638
Daidzein	0	0	0	0	0	0	0	48	1	3.71951	4	2	6	9	0.836089	74.0325	190.102	1.51742	-99.3719	-19328.7	16170.8	2.40512	47	-8.881	-0.771	4.82602	4.05511	-4.82602	-8.60551	-8.26133	-3.59411	-4.05511	-0.123301	-2.87174	-0.348221
Daidzin	0	0	0	0	0	0	0	89	4	5.1088	9	5	14	9	4.53284	156.071	265.897	-1.33409	-312.556	-42990.8	37484.4	3.4579	79	-8.962	-0.974	4.9679	3.99395	-4.9679	-12.4234	-13.5445	-5.36824	-3.99395	-0.125189	-3.08968	-0.323659
Dapsone	1	1	0	1	0	0	1	48	2	3.20828	2	4	6	6	0.035965	95.7334	165.439	0.817612	-35.1272	-17251	14475.4	7.95664	44	-8.738	-0.074	4.40632	4.33202	-4.40632	-8.66592	-7.44585	-3.20228	-4.33202	-0.11542	-2.24094	-0.446241
Dasatinib	0	0	0	0	0	0	0	107	7	6.38801	6	3	9	15	4.43189	126.714	385.375	3.48759	-5.04273	-45978.2	40587.3	6.76595	87	-8.589	-0.796	4.69283	3.89646	-4.69283	-15.4935	-14.7017	-6.17291	-3.89646	-0.128322	-2.82598	-0.35386
DB289	0	0	0	0	0	0	0	77	6	5.69126	5	4	9	12	1.43085	99.4424	300.742	3.83076	47.5286	-31954.5	27601.5	2.41985	69	-8.451	-1.1	4.77579	3.67532	-4.77579	-11.8558	-12.1076	-5.28599	-3.67532	-0.136042	-3.10289	-0.322281
DB844	0	0	0	0	0	0	0	75	6	5.77624	6	4	10	12	1.5808	110.535	284.181	3.04786	55.1809	-31866	27463.2	4.24947	69	-8.652	-1.207	4.92957	3.72239	-4.92957	-11.7025	-12.2436	-5.2793	-3.72239	-0.134322	-3.26411	-0.306362
Debrisoquine	0	0	0	0	0	0	0	46	1	2.69985	1	3	4	9	3.85072	50.5521	160.232	2.21843	38.3244	-11934.8	9972.63	2.17643	34	-9.252	0.28	4.48616	4.76593	-4.48616	-5.57156	-5.66387	-2.50141	-4.76593	-0.104911	-2.11141	-0.473617
Decursinol angelate	0	0	0	0	0	0	0	81	3	4.16081	5	0	5	18	1.32673	63.0848	302.749	2.79318	-141.349	-30814.3	26735.5	7.0159	63	-9.204	-1.024	5.11361	4.08997	-5.11361	-10.1038	-10.633	-4.44451	-4.08997	-0.12225	-3.19672	-0.31282
Deferasirox	0	0	0	0	0	0	0	70	3	4.21607	6	2	8	3	3.23095	99.2668	271.707	2.07741	-95.6252	-34503.8	29994.9	21.3809	69	-5.499	1.32	2.08933	3.40961	-2.08933	-13.2112	-12.6571	-5.36449	-3.40961	-0.146644	-0.640147	-1.56214
Deguelin	0	0	0	0	0	0	0	98	2	4.3407	6	0	6	9	1.78842	70.4327	349.54	3.28702	-179.129	-41748.5	36855.7	1.95671	75	-8.243	-0.39	4.31617	3.92647	-4.31617	-13.056	-12.1894	-5.41919	-3.92647	-0.127341	-2.37228	-0.421536
Dehydroepiandrosterone	0	0	0	0	0	0	0	106	0	3.50047	2	1	3	9	0.835648	40.9044	298.432	2.40414	-115.842	-27944.8	24641.1	3.05982	58	-9.426	0.992	4.21728	5.20883	-4.21728	-8.72189	-8.68702	-3.95863	-5.20883	-0.0959908	-1.70724	-0.58574
Deltamethrin	0	0	0	0	0	0	0	84	7	4.50882	3	0	3	9	2.66477	55.7272	394.202	5.77539	-11.8053	-38075.1	33601.8	6.12416	72	-9.347	-0.354	4.85076	4.49634	-4.85076	-11.5689	-12.4762	-5.36129	-4.49634	-0.111202	-2.61656	-0.382181
Demethoxycurcumin isomer A	0	0	0	0	0	0	0	67	6	5.33146	5	3	8	21	1.77637	94.311	286.54	2.43526	-118.94	-28496.2	24321.9	7.58117	64	-8.615	-1.016	4.81529	3.79924	-4.81529	-11.0076	-11.0832	-4.77161	-3.79924	-0.131605	-3.05153	-0.327705
Demethoxycurcumin isomer B	0	0	0	0	0	0	0	67	6	5.23564	5	3	8	21	2.20025	96.7684	283.738	2.43928	-119.451	-28739.9	24565.6	5.42261	64	-8.799	-0.962	4.88053	3.91844	-4.88053	-10.9555	-11.1104	-4.75884	-3.91844	-0.127602	-3.03942	-0.32901
Demeton-O	1	0	0	1	0	0	0	58	6	3.30327	3	0	3	0	0.762462	88.2374	216.58	3.55233	-209.745	-15718.8	13061.5	4.67405	43	-8.39	-0.039	4.2142	4.17536	-4.2142	-11.8614	-6.9312	-2.62447	-4.17536	-0.11975	-2.12671	-0.47021
Denopamine, (R)-	0	0	0	0	0	0	0	79	8	5.23309	5	3	8	3	1.95152	83.358	304.198	2.9154	-124.324	-27507.3	23619.2	4.04012	62	-9.024	0.009	4.50735	4.51637	-4.50735	-9.69244	-10.0966	-4.29758	-4.51637	-0.110708	-2.24918	-0.444606
Denopamine, (S)-	0	0	0	0	0	0	0	79	8	4.78277	5	3	8	3	2.38765	83.5562	304.981	2.95015	-128.212	-31341.8	27453.9	2.94857	62	-8.712	0.048	4.33207	4.37994	-4.33207	-9.73483	-10.0455	-4.27829	-4.37994	-0.114157	-2.14237	-0.466773
Deramciclane	0	0	0	0	0	0	0	106	5	3.36872	2	0	2	3	4.28806	11.4765	372.851	5.36195	-40.3424	-30920.5	27564	1.29874	61	-8.703	0.228	4.23745	4.46512	-4.23745	-9.12352	-9.38975	-4.26307	-4.46513	-0.111979	-2.01069	-0.497341
Desloratadine	0	0	0	0	0	0	0	79	0	3.55557	2	1	3	9	2.61892	26.6776	306.569	3.40507	47.9971	-25842.8	22613.6	4.78267	56	-9.012	-0.289	4.65028	4.36123	-4.65028	-9.43071	-9.16772	-4.35197	-4.36123	-0.114646	-2.47924	-0.403349
Dexrazoxane	0	0	0	0	0	0	0	66	3	3.70294	6	2	8	24	0.175088	108.97	173.257	-1.81345	-155.088	-22839.6	19345.4	1.80614	52	-10.127	-0.208	5.16786	4.9596	-5.16786	-7.67795	-8.34452	-3.23602	-4.9596	-0.100814	-2.69243	-0.371412
Dextromethorphan	0	0	0	0	0	0	0	94	1	3.03688	2	0	2	3	2.11493	15.7634	310.79	3.74867	-38.0903	-25478.5	22448.2	0.63456	54	-8.437	0.405	4.01647	4.42101	-4.01647	-8.61555	-8.26258	-3.88583	-4.42101	-0.113096	-1.82447	-0.548104
Dextropropoxyphen	0	0	0	0	0	0	0	97	4	3.53324	3	0	3	6	1.33883	27.7639	393.197	4.38346	-69.4382	-35295.9	31425.2	2.52699	67	-8.71	0.226	4.24209	4.46775	-4.24209	-10.9599	-10.4754	-4.86561	-4.46775	-0.111913	-2.01392	-0.496544
Diallyl sulfone	1	0	0	1	1	0	0	30	4	2.2535	2	0	2	12	0.80958	40.6889	141.4	1.96913	-54.0125	-7534.89	5896.67	5.19542	26	-10.038	0.393	4.8224	5.21547	-4.8224	-4.94875	-3.96089	-1.64958	-5.21547	-0.0958687	-2.22948	-0.448536
Diazepam	0	0	0	0	0	0	0	58	1	3.32821	2	0	2	9	2.90935	31.5548	268.04	2.50963	22.3919	-21584.2	18509.5	3.09065	50	-9.192	-0.951	5.07171	4.12067	-5.07171	-8.6423	-8.45511	-3.8447	-4.12067	-0.121339	-3.12113	-0.320397
Diazinon	1	0	0	1	0	0	0	71	3	3.29919	5	0	5	0	1.71884	76.6322	274.571	4.5111	-196.682	-23968.7	20596.9	3.96716	54	-8.849	-0.328	4.58821	4.26044	-4.58821	-11.2285	-8.4034	-3.49256	-4.26044	-0.117359	-2.4706	-0.40476
Dibenz[a,j]acridine	0	0	0	0	0	0	0	64	0	3.66175	1	0	1	0	2.3621	9.87721	274.381	5.49112	98.36	-21589.3	18649	2.3421	51	-8.88	-1.206	5.04303	3.83747	-5.04303	-10.3503	-9.52076	-4.70431	-3.83747	-0.130294	-3.31366	-0.301781
Dibenz[a,l]pyrene	1	0	0	1	1	0	0	72	0	3.7149	0	0	0	0	0.018616	0	295.42	6.01656	97.1757	-24526.1	21389.8	0.02228	55	-8.112	-1.374	4.74295	3.36881	-4.74295	-11.6596	-10.1086	-5.18421	-3.36881	-0.148421	-3.33881	-0.299508
Dibenzo[a,h]acridine	0	0	1	1	0	0	0	64	0	3.74237	1	0	1	0	1.37203	9.87721	274.148	5.45833	97.803	-21512.8	18572.5	1.89009	51	-8.75	-1.208	4.97874	3.7708	-4.97874	-10.3838	-9.49102	-4.69906	-3.7708	-0.132598	-3.28683	-0.304245
Dibromomethane	1	0	0	1	0	0	0	6	0	1.58471	0	0	0	0	0.07269	0	92.5668	2.33454	0.78696	-1362.55	767.902	1.66193	10	-10.364	-0.147	5.25561	5.10864	-5.25561	-0.633367	-2.51846	-0.4456	-5.10864	-0.0978733	-2.7034	-0.369904
Dichloroacetic acid	1	0	0	1	0	0	0	10	0	1.77895	2	1	3	3	1.75414	40.6344	77.0237	0.888734	-104.29	-4411.96	3014.57	2.42176	18	-11.357	-0.8	6.07853	5.27837	-6.07853	-1.20963	-3.60102	-0.843699	-5.27837	-0.0947263	-3.5	-0.285714
Dichloromethane	1	0	0	1	0	0	0	6	0	1.40164	0	0	0	0	0.080819	0	83.0691	1.51344	-18.2128	-1541.67	858.123	2.04328	10	-11.225	0.15	5.5372	5.68755	-5.5372	-0.769894	-2.28914	-0.411998	-5.68755	-0.0879114	-2.69541	-0.371001
Diclofenac	1	0	0	1	0	0	0	49	4	3.13424	2	2	4	6	3.35188	49.1258	244.245	4.38719	-69.8341	-20988.1	17808.9	0.78548	49	-8.537	-0.546	4.54143	3.99551	-4.54143	-7.82136	-8.37086	-3.5145	-3.99551	-0.125141	-2.58098	-0.38745
Dihydrocapsaicin	0	0	0	0	0	0	0	92	9	5.05174	3	2	5	6	3.41336	60.1539	335.083	4.40816	-152.94	-27310.4	23634.6	2.30217	62	-8.683	0.151	4.26574	4.41694	-4.26574	-9.11662	-9.31779	-4.07241	-4.41694	-0.113201	-2.05986	-0.485471
Dihydrotestosterone	0	0	0	0	0	0	0	112	0	3.48468	2	1	3	3	0.909093	39.3615	300.962	3.06774	-136.172	-28917.7	25586.5	2.53939	59	-9.886	0.998	4.44411	5.4418	-4.44411	-8.32808	-8.91178	-3.92447	-5.4418	-0.0918814	-1.81466	-0.551066
Dimethyltin	1	0	0	1	0	0	0	13	0	0.987947	0	0	0	0	1.44758	0	95.1802	0.597253	27.7738	-1191.19	776.095	1.00465	9	-8.996	2.369	3.31343	5.68262	-3.31343	-1.3948	-1.43039	-0.531904	-5.68261	-0.0879877	-0.965999	-1.0352
Dinotefuran	0	0	0	0	0	0	0	50	4	2.96686	5	2	7	12	0.271639	89.9689	146.383	0.943207	-28.8057	-15454.3	12778.1	3.90293	40	-9.661	-0.704	5.18219	4.47853	-5.18219	-5.21801	-6.5842	-2.38577	-4.47853	-0.111644	-2.99821	-0.333533
Dioncophylline A	0	0	0	0	0	0	0	102	3	4.19857	4	2	6	3	1.02706	55.5443	381.843	5.48614	-84.5548	-38881.4	34497	2.03518	73	-8.61	-0.619	4.6141	3.99544	-4.6141	-11.9643	-12.3154	-5.40116	-3.99544	-0.125143	-2.66428	-0.375336
Diosmin	0	0	0	0	0	0	0	137	7	4.82047	15	8	23	9	2.73144	251.553	367.533	-2.71422	-557.06	-85272.3	76973.2	8.42989	117	-9.273	-1.039	5.15575	4.11718	-5.15575	-16.5442	-20.2055	-7.44695	-4.11718	-0.121442	-3.22815	-0.309775
Diphenylthiourea	0	0	0	0	0	0	0	45	4	3.23572	0	2	2	9	2.04146	51.4288	196.214	3.43811	69.134	-14439.1	12131.9	5.90437	40	-8.363	-0.66	4.51153	3.85138	-4.51153	-10.6397	-6.58062	-3.2061	-3.85138	-0.129824	-2.64242	-0.378441
Disulfoton	0	0	0	0	0	0	0	58	9	3.50779	2	0	2	0	1.20426	103.19	217.696	3.74475	-161.949	-15506	12967.2	3.02697	43	-8.565	-0.603	4.5837	3.98112	-4.5837	-14.2074	-7.53798	-2.67037	-3.98112	-0.125593	-2.63874	-0.378969
Dobutamine	0	0	0	0	0	0	0	78	7	4.36125	4	4	8	3	1.05879	82.2812	287.305	3.15253	-107.079	-26836.5	23242.8	3.69315	59	-8.736	-0.008	4.37203	4.36401	-4.37203	-9.36725	-9.52923	-4.19081	-4.36401	-0.114573	-2.19003	-0.456615
Docetaxel	0	0	0	0	0	0	0	213	12	5.52529	14	5	19	24	1.44515	218.366	613.548	1.87366	-391.492	-139189	128879	6.20336	157	-9.592	-0.903	5.24716	4.34461	-5.24716	-22.5343	-27.267	-10.4067	-4.34461	-0.115085	-3.1686	-0.315597
Domperidone	0	0	0	0	0	0	0	105	5	5.28727	3	2	5	21	2.27034	75.9741	368.553	2.45375	-34.1277	-42392	37576.7	4.41385	78	-8.513	-0.691	4.60202	3.91054	-4.60202	-12.9531	-12.4508	-5.57273	-3.91054	-0.12786	-2.70788	-0.369292
Doxorubicin	1	0	0	1	0	0	0	128	5	4.79833	12	7	19	12	2.29943	201.77	340.916	-2.36597	-431.333	-70330.4	63187.5	7.16759	104	-9.198	-2.011	5.60449	3.59381	-5.60449	-14.8709	-18.9128	-6.91929	-3.59381	-0.139128	-4.37006	-0.22883
DY-9760e	0	0	0	0	0	0	0	124	8	5.68873	5	1	6	6	1.83047	73.255	479.356	4.38712	33.4489	-56157.8	50573.4	4.32519	92	-8.586	-0.337	4.46184	4.12443	-4.46184	-15.0909	-14.7252	-6.68128	-4.12443	-0.121229	-2.41342	-0.414349
Ebastine	0	0	0	0	0	0	0	139	10	5.60095	3	0	3	6	2.37632	29.5704	547.579	6.32591	-55.0923	-58168.7	52934.8	3.83738	92	-8.787	-0.06	4.4234	4.36363	-4.4234	-15.4089	-14.7995	-6.89969	-4.36363	-0.114583	-2.242	-0.446031
Ecstasy, (R)-	0	1	1	1	0	0	0	53	3	3.14499	3	1	4	3	1.31289	38.9603	199.343	2.22589	-50.3882	-13864.2	11534.5	1.38593	38	-8.77	0.002	4.38394	4.38579	-4.38394	-6.07552	-5.94808	-2.6094	-4.38579	-0.114004	-2.19104	-0.456404
EMD68843	0	0	0	0	0	0	0	125	7	5.98182	3	3	6	15	2.71522	95.6335	411.363	2.11597	-5.61974	-46372.5	41239.2	7.15648	86	-8.148	-0.495	4.32118	3.82646	-4.32118	-14.9594	-13.6089	-6.32407	-3.82646	-0.130669	-2.43993	-0.409847
Endosulfan, alpha-	1	0	0	1	0	0	0	53	0	3.06661	3	0	3	9	3.33466	54.5076	243.812	1.08782	-133.794	-26157.1	22307.3	3.49573	54	-9.972	-1.042	5.50724	4.46507	-5.50724	-5.40414	-11.0302	-3.00454	-4.46507	-0.11198	-3.39632	-0.294436
Endosulfan, beta-	1	0	0	1	0	0	0	53	0	3.06656	3	0	3	9	3.33419	54.2213	243.788	0.95549	-133.794	-26157.1	22307.3	3.49575	54	-9.972	-1.042	5.50723	4.46506	-5.50723	-5.40414	-11.0302	-3.00454	-4.46506	-0.111981	-3.39633	-0.294435
Entacapone	0	0	0	0	0	0	0	60	4	3.79365	5	2	7	15	1.66117	119.163	212.278	2.56517	-70.7111	-26959.6	23006.2	3.05967	58	-9.762	-1.605	5.6832	4.0784	-5.6832	-8.92066	-10.3359	-3.99741	-4.07839	-0.122597	-3.95974	-0.252542
Eperisone, (R)-	0	0	0	0	0	0	0	84	3	4.0481	2	0	2	6	1.97105	20.7887	321.782	3.56557	-43.4151	-21532.6	18625	2.14161	52	-8.674	-0.329	4.5017	4.1725	-4.5017	-7.98666	-8.13318	-3.67143	-4.1725	-0.119832	-2.42843	-0.411788
Eperisone, (S)-	0	0	0	0	0	0	0	84	3	4.0481	2	0	2	6	1.97105	20.6095	319.426	3.57065	-43.4151	-21532.7	18625.1	2.14113	52	-8.675	-0.329	4.50224	4.17293	-4.50224	-7.9862	-8.13355	-3.67147	-4.17293	-0.11982	-2.42877	-0.411732
Epiandrosterone	0	0	0	0	0	0	0	112	0	3.5037	2	1	3	3	0.752495	40.2551	304.325	3.04309	-136.361	-28822.7	25491.5	3.35211	59	-9.701	1.006	4.34783	5.35341	-4.34783	-8.40689	-8.82883	-3.92215	-5.35341	-0.0933984	-1.76557	-0.56639
Epicatechin, (-)-	0	0	0	0	0	0	0	60	1	3.81412	6	5	11	0	0.968034	121.37	179.983	0.846534	-221.02	-25370.8	21567.4	1.79235	55	-8.895	-0.163	4.52912	4.36564	-4.52912	-8.92598	-9.21929	-3.78817	-4.36564	-0.114531	-2.34936	-0.425647
Epiestradiol	0	0	0	0	0	0	0	92	0	3.48096	2	2	4	0	2.8635	43.7521	273.675	3.4314	-102.289	-24744.4	21617.6	3.01494	54	-8.817	0.184	4.31656	4.50085	-4.31656	-8.36425	-8.43195	-3.82067	-4.50085	-0.11109	-2.0699	-0.483115
Epigallocatechin gallate, (-)-	1	0	0	1	0	1	0	85	4	4.59955	11	8	19	3	1.31472	212.387	235.78	0.967976	-406.314	-51750.8	45557.2	1.65618	86	-9.047	-0.674	4.86034	4.18681	-4.86034	-13.5811	-14.9673	-5.8198	-4.18681	-0.119423	-2.82112	-0.35447
Epiquinidine	0	0	0	0	0	0	0	93	4	3.53162	4	1	5	9	2.10875	46.5731	323.073	2.6547	-26.0886	-31955.9	28213.3	5.56808	63	-8.838	-0.706	4.77207	4.06635	-4.77207	-10.2029	-10.5082	-4.66247	-4.06635	-0.122961	-2.80014	-0.357125
Epiquinine	0	0	0	0	0	0	0	93	4	3.52854	4	1	5	9	2.11523	49.172	324.978	2.66453	-23.8686	-32462.2	28719.7	2.85821	63	-8.919	-0.829	4.87403	4.04537	-4.87403	-10.0512	-10.7059	-4.66493	-4.04537	-0.123598	-2.93622	-0.340574
Epirubicin	0	0	0	0	0	0	0	128	5	4.78512	12	7	19	12	2.29439	202.662	341.359	-2.4802	-431.426	-70046.8	62903.8	8.50331	104	-9.185	-1.985	5.58521	3.6	-5.58521	-14.8241	-18.964	-6.82941	-3.6	-0.138889	-4.33257	-0.23081
EPTC	0	1	1	1	0	0	0	55	6	2.91054	1	0	1	6	1.6918	39.8274	218.489	4.82596	-77.2732	-12214.2	10192.7	2.42656	36	-8.898	-0.33	4.61389	4.28388	-4.61389	-8.07987	-5.13695	-2.18872	-4.28388	-0.116717	-2.48466	-0.402469
Equol, (R)-	0	0	0	0	0	0	0	57	1	3.74746	3	2	5	0	1.39338	58.017	210.501	2.79203	-89.1822	-18488.6	15571.3	2.75141	46	-8.84	-0.148	4.49401	4.34607	-4.49401	-8.04112	-7.64517	-3.44943	-4.34607	-0.115047	-2.32349	-0.430387
Equol, (S)-	0	0	0	0	0	0	0	57	1	3.74721	3	2	5	0	1.39197	58.1287	215.877	2.85074	-89.1822	-18488.6	15571.4	2.75126	46	-8.84	-0.148	4.49401	4.34607	-4.49401	-8.0411	-7.64518	-3.44942	-4.34607	-0.115047	-2.3235	-0.430386
Eriodictyol, (S)-	0	0	0	0	0	0	0	56	1	3.81719	6	4	10	3	1.60225	114.675	174.854	0.800938	-217.321	-24466.6	20690	1.83127	54	-9.176	-0.679	4.92764	4.24814	-4.92764	-8.9573	-9.28952	-3.73846	-4.24814	-0.117699	-2.85791	-0.349906
Erlotinib	0	0	0	0	0	0	0	89	11	4.84086	6	1	7	3	2.39988	76.9468	375.77	3.51444	-14.8257	-38293.8	33544.6	5.70503	75	-8.591	-0.925	4.75775	3.83281	-4.75775	-12.7279	-12.7114	-5.50771	-3.83281	-0.130453	-2.95295	-0.338645
Ertapenem	0	0	0	0	0	0	0	109	7	5.72176	8	5	13	27	1.25334	190.567	307.902	0.557449	-240.829	-51884.9	46042.5	8.34434	88	-8.937	-0.786	4.86135	4.07551	-4.86135	-16.3995	-14.6404	-5.95189	-4.07551	-0.122684	-2.89936	-0.344904
Esfenvalerate	0	0	0	0	0	0	0	90	5	4.13847	3	0	3	3	3.30229	55.376	409.462	6.24546	-50.6515	-42385.6	37679.8	3.94262	76	-9.142	-0.45	4.79617	4.34572	-4.79617	-13.2847	-12.3629	-5.79448	-4.34572	-0.115056	-2.64666	-0.377835
Estazolam	0	0	0	0	0	0	0	57	1	3.39025	3	0	3	3	2.68392	38.2043	252.862	3.65281	121.405	-22234.5	19111.1	6.25704	51	-9.881	-1.418	5.64991	4.23142	-5.64991	-8.94764	-9.20505	-4.16933	-4.23142	-0.118164	-3.77196	-0.265114
Estradiol	0	1	1	1	0	0	0	92	0	3.50805	2	2	4	0	3.19195	43.6821	269.418	3.36985	-99.1217	-24654.9	21528.2	1.85785	54	-8.803	0.231	4.28618	4.51671	-4.28618	-8.33065	-8.47008	-3.80539	-4.51671	-0.1107	-2.03371	-0.491712
Estragole	0	1	0	1	0	0	0	37	3	2.74066	1	0	1	6	3.65386	11.1115	188.754	3.39656	-8.16533	-8855.2	7170.49	1.59694	29	-8.803	0.193	4.30478	4.4979	-4.30478	-4.9917	-4.59863	-2.19284	-4.4979	-0.111163	-2.05998	-0.485443
Estrone	0	1	0	1	0	0	0	88	0	3.49329	2	1	3	3	2.90793	41.0395	269.321	3.10611	-89.2588	-23921.3	20821.8	3.95732	53	-8.897	0.106	4.39536	4.50144	-4.39536	-8.60191	-8.33004	-3.83567	-4.50144	-0.111076	-2.1459	-0.466006
Ethiofencarb	0	0	0	0	0	0	0	50	5	3.14765	2	1	3	6	2.17227	63.2499	206.967	2.69814	-69.9329	-15202.9	12695.4	3.57194	41	-8.346	-0.042	4.19403	4.15237	-4.19403	-9.6606	-6.26923	-2.87167	-4.15237	-0.120413	-2.11806	-0.472131
Ethiolate	1	1	1	1	0	0	0	43	4	2.51383	1	0	1	6	1.42414	40.0787	175.001	3.97952	-66.5247	-9338.18	7616.64	2.39388	30	-8.918	-0.343	4.63016	4.28746	-4.63016	-7.30851	-4.30055	-1.80232	-4.28746	-0.116619	-2.50013	-0.39998
Ethofumesate, (R)-	0	0	0	0	0	0	0	69	3	3.61765	5	0	5	0	2.40446	69.0816	243.174	2.90814	-199.06	-23781.4	20288.3	6.18644	53	-8.791	-0.058	4.4245	4.36608	-4.4245	-9.35923	-8.01985	-3.35827	-4.36608	-0.114519	-2.24185	-0.44606
Ethofumesate, (S)-	0	0	0	0	0	0	0	69	3	3.61765	5	0	5	0	2.40446	69.4401	245.977	2.81593	-199.06	-23782.9	20289.8	6.20439	53	-8.794	-0.062	4.42776	4.36604	-4.42776	-9.35717	-8.02141	-3.35837	-4.36604	-0.11452	-2.24518	-0.445398
Ethyl carbamate	0	1	0	1	0	0	0	19	2	1.82101	2	2	4	6	3.06125	54.5588	66.3264	0.452554	-100.106	-4533.59	3293.07	2.63244	18	-10.513	1.184	4.66479	5.84855	-4.66479	-2.09296	-2.78179	-0.910061	-5.84855	-0.0854913	-1.86031	-0.537545
Ethylene glycol	0	0	1	1	0	0	0	14	1	1.35745	2	2	4	0	1.1592	43.9521	45.9572	-0.694958	-96.4462	-2770.1	1852.73	2.49085	13	-10.576	2.392	4.09185	6.48385	-4.09185	-1.32873	-1.86115	-0.613483	-6.48385	-0.0771147	-1.29115	-0.774503
Ethylenethiourea	0	1	0	1	0	0	0	21	0	1.73909	0	2	2	9	1.75283	63.5628	56.8263	-0.407602	19.2131	-3931.94	2933.32	6.97894	17	-8.42	0.013	4.20341	4.21625	-4.20341	-5.55273	-2.54757	-1.07008	-4.21625	-0.118589	-2.09531	-0.477257
Ethynylestradiol	1	1	0	1	1	0	0	94	1	3.6737	2	2	4	0	3.34891	44.8016	296.988	3.41232	-40.5079	-27563.9	24193.1	2.91755	58	-8.787	0.21	4.28866	4.49852	-4.28866	-9.49213	-9.22469	-4.25263	-4.49852	-0.111148	-2.04429	-0.489167
Etodolac, (R)-	0	0	0	0	0	0	0	80	4	3.13691	3	2	5	3	3.79956	63.6708	272.181	5.18213	-118.778	-26806.7	23362.3	6.49695	56	-8.606	-0.334	4.46966	4.13597	-4.46966	-9.00652	-8.89921	-3.929	-4.13597	-0.120891	-2.41514	-0.414055
Etodolac, (S)-	0	0	0	0	0	0	0	80	4	3.13564	3	2	5	3	3.76462	65.0208	273.073	5.23894	-118.779	-26810.3	23365.9	6.49102	56	-8.605	-0.333	4.46873	4.13616	-4.46873	-9.00673	-8.89903	-3.92887	-4.13616	-0.120885	-2.41402	-0.414247
Etoposide	0	1	0	1	0	0	0	147	5	5.13057	13	3	16	3	3.30834	182.04	416.598	-0.460999	-471.649	-81154.8	73323.3	1.6014	113	-8.586	-0.343	4.46462	4.12163	-4.46462	-17.7061	-18.0855	-7.40614	-4.12163	-0.121311	-2.41808	-0.413552
Eupatilin	0	0	0	0	0	0	0	69	4	4.38962	7	2	9	9	2.16957	101.037	259.988	2.23991	-216.567	-32108.3	27615.8	4.34693	65	-9.148	-1.113	5.13041	4.01736	-5.13041	-10.45	-11.4017	-4.50614	-4.01736	-0.12446	-3.27592	-0.305258
Everolimus	0	0	0	0	0	0	0	291	7	5.67444	14	3	17	42	0.885372	193.385	937.711	3.54492	-561.3	-195806	183858	7.36686	192	-8.443	-0.278	4.3605	4.08247	-4.3605	-27.2342	-29.9139	-12.2575	-4.08247	-0.122475	-2.32874	-0.429417
Ezetimibe	0	0	0	0	0	0	0	92	6	4.82613	3	2	5	6	1.8569	67.5377	373.177	3.81951	-144.536	-40781.3	35547.1	5.5906	77	-8.681	-0.541	4.61099	4.06996	-4.61099	-13.4785	-12.47	-5.60373	-4.06996	-0.122851	-2.61198	-0.382852
Ezlopitant	0	0	0	0	0	0	0	139	4	4.27147	3	1	4	6	2.28308	26.6309	520.17	5.85259	9.69475	-53752.9	48765	4.26401	89	-8.434	0.353	4.04041	4.39373	-4.04041	-15.2782	-14.0627	-6.7423	-4.39373	-0.113798	-1.85775	-0.538285
Febuxostat	0	0	0	0	0	0	0	65	4	4.419	4	1	5	3	2.86412	100.053	248.412	2.99736	-66.5761	-24879	21262.8	3.06024	57	-9.233	-1.63	5.43159	3.8014	-5.43159	-12.1972	-9.90765	-4.23177	-3.8014	-0.13153	-3.88043	-0.257703
Felbamate	0	1	0	1	0	0	0	50	4	3.31076	4	4	8	12	2.31046	111.215	165.162	0.608146	-160.625	-19846.3	16751.7	4.5881	46	-9.46	0.298	4.58099	4.87892	-4.58099	-6.78099	-7.62086	-2.99987	-4.87892	-0.102482	-2.15063	-0.464981
Fenbendazole	0	0	0	0	0	0	0	57	4	4.17725	3	2	5	6	5.6753	92.317	222.745	5.01602	-6.61061	-21961.9	18618.4	3.49703	53	-8.248	-0.676	4.46189	3.7862	-4.46189	-13.0922	-8.62943	-4.10204	-3.7862	-0.132059	-2.62909	-0.38036
Fenbufen	0	0	0	0	0	0	0	55	5	4.32402	3	1	4	6	4.62236	56.3847	240.291	2.56735	-90.6572	-18767.4	15726.9	2.36051	48	-9.64	-0.888	5.26357	4.37606	-5.26357	-8.02926	-8.57479	-3.63278	-4.37606	-0.114258	-3.16554	-0.315902
Fenchol, (+)-	0	0	0	0	0	0	0	61	0	2.05624	1	1	2	0	2.36213	19.8525	182.91	2.65689	-71.0058	-11370.9	9603.57	1.71575	32	-9.905	3.123	3.39118	6.51424	-3.39118	-4.71644	-4.27725	-2.05342	-6.51424	-0.0767549	-0.882688	-1.1329
Fenchone, (-)-	0	0	0	0	0	0	0	57	0	2.05131	1	0	1	3	1.72376	18.2802	181.586	2.56016	-58.2071	-10740.9	9000.72	2.80767	31	-9.447	1.081	4.18295	5.26365	-4.18295	-4.5875	-4.50344	-2.0665	-5.26365	-0.0949911	-1.66207	-0.601661
Fenitrothion	1	0	0	1	0	0	0	48	1	3.31593	5	0	5	3	1.57418	104.006	174.531	3.87204	-180.024	-19470.9	16188.5	6.34992	47	-9.348	-1.082	5.21488	4.13269	-5.21488	-10.2469	-8.0238	-3.03054	-4.13269	-0.120987	-3.29022	-0.303931
Fenofibrate	0	0	0	0	0	0	0	80	5	5.03542	4	0	4	6	2.06715	53.7655	351.571	4.95305	-149.818	-33739.4	29551	2.09942	66	-9.654	-0.938	5.29627	4.35811	-5.29627	-9.76297	-11.1377	-4.62691	-4.35811	-0.114729	-3.21819	-0.310734
Fenthion	1	0	0	1	0	0	0	52	2	3.41867	3	0	3	0	3.14208	78.5883	219.821	4.02283	-171.444	-17266.6	14418.1	2.3046	45	-8.363	-0.565	4.46375	3.8988	-4.46375	-12.824	-7.84446	-3.05776	-3.8988	-0.128245	-2.55528	-0.391347
Fisetin	0	0	0	0	0	0	0	50	1	3.74986	6	4	10	9	1.00237	114.717	168.866	0.958053	-182.899	-23746.6	19998.1	4.36517	53	-8.726	-1.085	4.90557	3.82067	-4.90557	-9.2539	-9.31989	-3.84614	-3.82067	-0.130867	-3.14927	-0.317534
Flavanone	0	0	0	0	0	0	0	52	1	3.2148	2	0	2	3	2.57559	27.7788	223.95	2.46626	-29.2502	-16401.8	13807.3	2.49349	42	-9.357	-0.61	4.98355	4.37335	-4.98355	-7.59763	-7.39924	-3.34437	-4.37335	-0.114329	-2.83944	-0.352182
Flavone-8-acetic acid	0	0	0	0	0	0	0	56	3	3.38599	4	1	5	12	1.44599	67.4287	227.124	2.02853	-106.44	-23259.4	19828.4	4.20422	52	-9.491	-0.955	5.22312	4.26801	-5.22312	-9.10623	-9.40632	-4.00166	-4.26801	-0.117151	-3.19599	-0.312892
Flunitrazepam	0	0	0	0	0	0	0	61	1	3.38961	4	0	4	12	2.28685	72.0004	231.483	2.69461	-18.9906	-28032.5	23998.7	3.54393	58	-9.721	-1.576	5.64885	4.07253	-5.64885	-9.65421	-10.5545	-4.26268	-4.07253	-0.122774	-3.91765	-0.255255
Fluorescein diacetate	0	0	0	0	0	0	0	85	4	4.21735	7	0	7	9	0.089543	95.5233	321.017	3.1801	-205.44	-42551.7	37321.1	2.79262	77	-9.135	-0.771	4.9529	4.18183	-4.9529	-13.7337	-13.4197	-5.81021	-4.18183	-0.119565	-2.93307	-0.34094
Fluoroacetate	0	0	0	0	0	0	0	9	0	1.44774	2	0	2	3	1.90516	35.306	49.6037	-0.830618	-170.339	-3493.07	2162.29	5.05156	15	-4.483	7.548	-1.53244	6.01515	1.53244	-1.55695	-2.45439	-0.638237	-6.01515	-0.0831235	-0.195204	-5.12284
Fluorofelbamate	0	0	0	0	0	0	0	50	4	3.24729	4	4	8	12	2.0401	111.82	171.925	0.976936	-206.942	-22615.7	19069	3.26858	49	-9.663	0.098	4.78259	4.88079	-4.78259	-6.91595	-8.17346	-3.06064	-4.88079	-0.102442	-2.34319	-0.426769
Flurbiprofen	0	0	0	0	0	0	0	52	1	3.53161	2	1	3	3	4.39846	39.7616	237.46	3.87577	-102.776	-18662.8	15588.3	2.83176	46	-9.501	-0.482	4.99127	4.50923	-4.99127	-7.6318	-7.86386	-3.41433	-4.50923	-0.110884	-2.76242	-0.362001
Flurbiprofen ethylene glycol ester	0	0	0	0	0	0	0	65	4	4.26773	3	1	4	3	5.65658	51.1174	283.976	3.54995	-144.652	-24405	20735.7	2.04828	55	-9.534	-0.523	5.02833	4.50559	-5.02833	-8.70611	-9.27878	-3.93755	-4.50559	-0.110973	-2.80586	-0.356397
Flurbiprofen trimethylene glycol ester	0	0	0	0	0	0	0	71	5	4.49237	3	1	4	3	5.25748	51.8109	307.459	3.88025	-149.385	-25956.6	22137.3	3.97397	58	-9.503	-0.49	4.99671	4.50664	-4.99671	-9.0748	-9.71212	-4.08182	-4.50664	-0.110947	-2.77003	-0.361007
Fluroxypyr	0	0	0	0	0	0	0	30	3	3.20166	4	3	7	6	2.2705	86.2585	139.662	1.73337	-158.002	-16033.3	12848.1	2.22435	41	-9.646	-0.9	5.27294	4.37294	-5.27294	-4.93181	-7.49187	-2.33888	-4.37294	-0.11434	-3.17908	-0.314556
Flutamide	0	1	1	1	0	0	0	51	1	3.54415	3	1	4	9	1.96261	65.7781	198.771	3.72628	-198.491	-23781.4	19628.1	9.2369	52	-9.922	-1.618	5.77018	4.15198	-5.77018	-7.01631	-8.84103	-3.10843	-4.15198	-0.120425	-4.00953	-0.249406
Flutamide cyano analog	1	0	1	1	0	1	0	49	1	3.16078	1	1	2	6	1.84453	50.7428	223.967	2.4207	-159.045	-21283.3	17595.6	3.52183	48	-9.971	-1.653	5.8122	4.15888	-5.8122	-6.97423	-7.99954	-3.08504	-4.15888	-0.120225	-4.0614	-0.246221
Fluticasone furoate	0	0	0	0	0	0	0	133	5	4.34452	6	1	7	21	1.24046	103.164	402.52	2.63055	-332.24	-68359.2	61306.8	4.67843	100	-9.692	-0.983	5.33792	4.35443	-5.33792	-17.5123	-16.6409	-6.59753	-4.35443	-0.114826	-3.27178	-0.305644
Fluticonasole propionate	0	0	0	0	0	0	0	132	5	4.23963	5	1	6	21	1.78365	83.9513	396.71	2.33932	-347.564	-62631.7	56091.6	4.90806	94	-9.645	-0.92	5.2825	4.36279	-5.2825	-16.231	-15.2371	-6.00078	-4.36279	-0.114606	-3.19805	-0.312691
Fluvastatin	0	0	0	0	0	0	0	99	8	4.05476	4	3	7	9	3.3991	87.8748	382.543	3.58359	-187.361	-45127.7	39995.3	2.97734	79	-8.368	-0.139	4.25349	4.11475	-4.25349	-13.3244	-12.4751	-5.54873	-4.11475	-0.121514	-2.19845	-0.454866
Fluvoxamine	0	0	0	0	0	0	0	75	9	4.48508	4	2	6	6	3.40173	59.8776	307.499	3.09601	-192.36	-28578.6	24093.4	2.77326	62	-9.585	-0.927	5.25628	4.32919	-5.25628	-8.12048	-10.06	-3.77394	-4.32919	-0.115495	-3.19095	-0.313387
Fonofos	1	0	0	1	0	0	0	50	5	2.7652	1	0	1	0	1.06579	55.4586	211.532	3.54577	-68.4421	-13442.9	11185.8	3.71473	39	-8.498	-0.584	4.54131	3.95684	-4.54131	-12.197	-6.80071	-2.85604	-3.95684	-0.126364	-2.60606	-0.383722
Formononetin	0	0	0	0	0	0	0	54	2	3.94824	4	1	5	9	1.16653	62.499	226.559	2.15074	-94.4173	-21029	17721.6	4.61592	50	-8.713	-0.719	4.71593	3.99738	-4.71593	-9.08934	-8.62043	-3.79953	-3.99738	-0.125082	-2.78182	-0.359477
Fucoxanthin	0	0	0	0	0	0	0	197	12	9.37018	6	2	8	54	0.8684	95.2502	711.936	4.36329	-205.312	-80376.1	72663.8	6.06538	131	-8	-0.898	4.44903	3.55117	-4.44903	-20.2533	-20.6541	-9.08444	-3.55117	-0.140799	-2.78695	-0.358815
Furan	1	0	0	1	1	0	0	13	0	1.24238	1	0	1	0	0.152056	11.2907	79.4699	2.11762	-5.65602	-2769.35	1929.88	0.12733	13	-9.546	0.445	4.55085	4.99552	-4.55085	-2.22838	-2.15856	-0.992995	-4.99552	-0.10009	-2.07288	-0.482421
Furosemide	1	0	0	1	1	0	0	53	5	3.9002	6	4	10	9	3.11772	125.79	182.423	2.23138	-163.864	-25216.8	21302	6.0138	56	-9.348	-1.02	5.18363	4.16401	-5.18363	-9.05714	-9.47749	-3.65236	-4.16401	-0.120077	-3.22646	-0.309938
FYX-051	0	0	0	0	0	0	0	44	2	3.94061	4	1	5	0	2.35107	78.7108	178.254	1.37244	157.493	-17246.3	14427	6.34456	45	-10.228	-1.402	5.81497	4.41277	-5.81497	-8.56116	-8.40535	-3.82554	-4.41277	-0.113307	-3.83136	-0.261004
gamma-Tocotrienol ester 1, (2R)-	0	0	0	0	0	0	0	146	12	5.67868	4	2	6	24	3.02583	59.3061	536.739	6.04477	-159.428	-57516.5	52150.7	1.91919	94	-8.394	0.317	4.0386	4.35565	-4.0386	-14.6108	-14.0528	-6.48517	-4.35565	-0.114793	-1.87231	-0.534099
gamma-Tocotrienol ester 2, (2R)-	0	0	0	0	0	0	0	152	13	5.43898	4	1	5	24	2.60266	52.7356	586.172	6.07919	-153.501	-60232.6	54717.3	6.96447	97	-8.374	0.339	4.01769	4.35665	-4.01769	-15.172	-14.3299	-6.67705	-4.35665	-0.114767	-1.85254	-0.539798
gamma-Tocotrienol ester 3, (2R)-	0	0	0	0	0	0	0	158	13	5.68203	4	0	4	24	2.43257	42.5027	620.163	6.65476	-152.253	-58369.7	52704.5	5.79062	100	-8.492	0.132	4.17994	4.31158	-4.17994	-15.3188	-14.9761	-6.87257	-4.31158	-0.115967	-2.02616	-0.493544
gamma-Tocotrienol ester 4, (2R)-	0	0	0	0	0	0	0	153	14	5.06572	5	1	6	24	2.25085	75.2235	552.297	6.27484	-259.96	-68788.2	62758.3	6.34835	102	-8.594	0.099	4.24723	4.3467	-4.24723	-15.7353	-15.4234	-6.9324	-4.3467	-0.11503	-2.07501	-0.481925
Gefitinib	0	0	0	0	0	0	0	101	8	4.3169	6	1	7	6	1.33715	70.1521	399.221	3.84108	-78.447	-46790.3	41402.6	5.79638	82	-8.898	-1.241	5.06918	3.82836	-5.06918	-12.4675	-13.7213	-5.73026	-3.82836	-0.130604	-3.35608	-0.297967
Geldanamycin	0	1	0	1	0	0	0	143	5	4.37324	9	4	13	48	0.917802	161.128	453.916	0.479006	-341.351	-82456.4	75325.3	2.86768	110	-9.166	-1.268	5.21675	3.94884	-5.21675	-14.9679	-19.4147	-7.15833	-3.94884	-0.126619	-3.44588	-0.290202
Gemcabene	0	0	0	0	0	0	0	93	12	5.59196	5	2	7	6	0.982382	87.8348	314.406	4.3411	-287.705	-26934.6	23085.4	2.44275	62	-9.869	1.006	4.43149	5.43774	-4.43149	-7.99616	-9.05983	-3.61749	-5.43774	-0.09195	-1.80573	-0.553793
Gemcitabine	0	0	0	0	0	0	0	52	2	2.9248	5	4	9	18	1.31316	108.465	137.589	-2.17011	-234.931	-23627.3	19702	5.96572	50	-9.83	-0.659	5.24441	4.5857	-5.24441	-6.76911	-8.17545	-2.86982	-4.5857	-0.109035	-2.99887	-0.333459
Gemfibrozil	0	0	0	0	0	0	0	71	6	3.66638	3	1	4	3	3.34787	49.0368	277.159	4.26292	-152.676	-21148.6	18122	2.63099	50	-8.603	0.417	4.09334	4.50992	-4.09334	-7.68452	-7.45175	-3.32446	-4.50992	-0.110867	-1.85762	-0.538324
Gemopatrilat	0	0	0	0	0	0	0	95	6	3.93522	4	2	6	15	1.15111	123.316	311.295	2.36406	-179.094	-39212.3	34795.5	3.91412	71	-8.967	-0.456	4.71135	4.25567	-4.71135	-13.918	-11.3035	-4.77492	-4.25567	-0.11749	-2.6079	-0.38345
Genistin	0	0	0	0	0	0	0	90	4	5.06262	10	6	16	9	4.55324	176.773	248.669	-1.65423	-368.032	-46186.5	40384.4	4.30947	82	-8.929	-0.787	4.85779	4.07114	-4.85779	-12.9041	-13.8203	-5.44428	-4.07114	-0.122816	-2.89822	-0.34504
Geranyl nitrile, (E)-	0	0	0	0	0	0	0	43	3	2.91749	0	0	0	12	2.19928	18.8226	207.723	1.64224	16.6136	-9092.51	7475.86	5.84681	30	-9.562	-0.063	4.81253	4.74906	-4.81253	-4.68585	-4.62864	-2.17739	-4.74906	-0.105284	-2.43843	-0.4101
Geranyl nitrile, (Z)-	0	0	0	0	0	0	0	43	3	2.78463	0	0	0	12	1.9554	18.8226	205.26	1.63678	16.3311	-9164.68	7548.02	5.60479	30	-9.512	-0.065	4.78873	4.72342	-4.78873	-4.68757	-4.62987	-2.17913	-4.72342	-0.105855	-2.42747	-0.411952
Glycolic acid	0	1	0	1	0	0	0	11	1	1.50383	3	2	5	3	1.5499	61.9598	32.1133	-0.796485	-137.346	-3560.19	2374.19	1.85466	15	-11.158	0.453	5.35284	5.80549	-5.35284	-1.60872	-2.49633	-0.704117	-5.80549	-0.0861254	-2.46774	-0.405229
GR87442	0	0	0	0	0	0	0	76	2	3.68555	2	1	3	6	1.51898	48.3696	283.763	2.71186	-23.246	-28260.1	24436.8	4.62555	59	-8.543	-0.288	4.41556	4.1278	-4.41556	-10.0721	-9.7255	-4.29997	-4.1278	-0.12113	-2.36169	-0.423425
Grepafloxacin, (R)-	0	0	0	0	0	0	0	94	3	4.00656	4	2	6	21	1.94144	76.4143	311.674	1.42218	-112.872	-35965.2	31424.9	7.42697	69	-8.804	-0.789	4.79666	4.00755	-4.79666	-10.9366	-11.3639	-4.69139	-4.00755	-0.124765	-2.87058	-0.348362
Grepafloxacin, (S)-	0	0	0	0	0	0	0	94	3	4.00644	4	2	6	21	1.94031	76.1324	309.878	1.49173	-110.047	-35957.8	31417.6	7.55013	69	-8.765	-0.755	4.76001	4.00461	-4.76001	-10.9374	-11.3583	-4.68837	-4.00461	-0.124856	-2.82895	-0.353488
Guanoxabenz	0	0	0	0	0	0	0	33	3	3.29316	3	4	7	12	5.76645	85.0301	154.777	2.06406	36.7154	-14619.6	11957.1	2.90904	40	-9.14	-0.814	4.97686	4.16313	-4.97686	-5.3886	-7.35599	-2.73968	-4.16313	-0.120102	-2.97482	-0.336155
Haloperidol	0	0	1	1	0	0	0	91	6	5.78375	3	1	4	6	0.736563	39.6944	373.184	3.74189	-103.789	-32735.6	28336.3	5.0818	69	-9.059	-0.896	4.97731	4.08166	-4.97731	-10.2613	-11.2953	-4.80458	-4.08166	-0.122499	-3.03475	-0.329517
Harman	0	0	0	0	0	0	0	43	0	2.63057	1	1	2	0	3.29689	26.7516	181.662	3.27261	57.4045	-11780.6	9799.57	2.90639	34	-8.493	-0.584	4.53857	3.95478	-4.53857	-6.67141	-5.83391	-2.87383	-3.95478	-0.126429	-2.60427	-0.383985
Hesperetin	0	0	0	0	0	0	0	62	2	3.99947	6	3	9	3	2.40843	103.589	211.421	1.39442	-211.945	-26347.4	22421.3	4.62307	57	-9.026	-0.57	4.79798	4.22832	-4.79798	-9.44087	-9.64615	-3.94102	-4.22832	-0.11825	-2.7222	-0.36735
Hesperidin	0	0	0	0	0	0	0	143	7	4.80131	15	8	23	3	3.55328	250.21	379.468	-2.2865	-613.874	-87669.9	79341.8	3.79601	118	-8.959	-0.545	4.75179	4.20681	-4.75179	-16.8857	-19.5058	-7.362	-4.20681	-0.118855	-2.68369	-0.372622
Hexafluoro-dihydroxyvitamin D3	0	0	0	0	0	0	0	147	3	5.83771	3	3	6	18	3.6818	64.7608	479.931	4.41208	-473.316	-65019.2	57507.6	4.54621	103	-8.626	0.223	4.2013	4.42467	-4.2013	-14.1657	-14.7544	-6.00046	-4.42467	-0.113003	-1.9946	-0.501354
Homocapsaicin	0	0	0	0	0	0	0	92	9	3.41692	3	2	5	12	2.70686	63.5909	361.723	3.65581	-143.981	-32989.6	29191.5	2.57143	64	-8.745	0.049	4.3479	4.39724	-4.3479	-9.6026	-9.82416	-4.30198	-4.39724	-0.113708	-2.14955	-0.465213
Homodihydrocapsaicin	0	0	0	0	0	0	0	98	10	3.78314	3	2	5	6	3.46698	62.1226	368.84	4.21886	-163.735	-32714.1	28888.4	5.10126	65	-8.845	-0.086	4.46541	4.37944	-4.46541	-9.33742	-9.9244	-4.25339	-4.37944	-0.11417	-2.27653	-0.439265
Hydromorphone	0	0	0	0	0	0	0	86	0	2.87657	4	1	5	6	1.19422	55.4224	244.065	1.10395	-88.2383	-27099.7	23683.2	4.66641	55	-8.642	0.039	4.30163	4.34082	-4.30163	-9.22554	-8.77586	-3.97016	-4.34082	-0.115186	-2.1314	-0.469175
Hyperforin	0	0	0	0	0	0	0	172	10	4.25939	4	1	5	39	1.04262	60.535	588.475	5.03133	-208.485	-75987.8	69804.5	5.88222	108	-8.973	-0.283	4.62831	4.345	-4.62831	-15.8059	-17.0818	-7.38349	-4.345	-0.115075	-2.46505	-0.405671
Ibudilast	0	0	0	0	0	0	0	64	1	2.93275	2	0	2	3	0.476733	30.9094	245.547	2.18182	-2.76138	-18440.7	15810.8	4.56754	45	-9.062	-0.881	4.97127	4.09062	-4.97127	-7.22353	-7.53404	-3.31061	-4.09062	-0.122231	-3.02076	-0.331043
Ibuprofen, (R)-	1	0	0	1	0	0	0	58	1	3.20191	2	1	3	3	3.66293	39.9408	234.001	3.26999	-104.494	-15472.6	13041.1	1.67557	41	-9.37	0.14	4.61464	4.75513	-4.61464	-6.19919	-6.4641	-2.84061	-4.75513	-0.10515	-2.23915	-0.446598
Ibuprofen, (S)-	0	0	0	0	0	0	0	58	1	3.33059	2	1	3	3	3.92558	40.3434	235.914	3.31595	-105.068	-15283.5	12851.9	1.71248	41	-9.391	0.117	4.6366	4.75405	-4.6366	-6.19591	-6.46608	-2.84116	-4.75405	-0.105174	-2.26102	-0.442277
ICAM2660	0	0	0	0	0	0	0	123	12	5.41476	7	4	11	30	2.10093	163.656	455.48	2.40787	-220.788	-71306.9	64480.7	4.65695	105	-8.732	-1.257	4.99456	3.73713	-4.99456	-17.621	-18.129	-7.07214	-3.73713	-0.133792	-3.33754	-0.299622
Ifosfamide, (R)-	0	0	0	0	0	0	0	55	3	3.15934	4	1	5	6	0.95744	52.8764	211.654	1.79756	-151.162	-15624.6	12887.7	6.28273	42	-9.032	0.132	4.44991	4.5823	-4.44991	-4.29797	-6.84015	-2.36558	-4.5823	-0.109115	-2.16067	-0.462819
Ifosfamide, (S)-	0	0	0	0	0	0	0	55	3	3.15809	4	1	5	6	0.961627	52.8115	212.24	1.80173	-151.162	-15624.5	12887.5	6.27566	42	-9.033	0.132	4.45017	4.58266	-4.45017	-4.29778	-6.84032	-2.36553	-4.58266	-0.109107	-2.16076	-0.4628
Imatinib	0	0	0	0	0	0	0	123	7	5.57059	6	2	8	15	3.72438	81.2654	471.648	2.46139	81.5176	-54232.2	48653.9	4.51444	94	-8.498	-0.724	4.61107	3.88707	-4.61107	-16.7238	-15.7995	-7.22842	-3.88708	-0.128631	-2.73496	-0.365636
Imidacloprid	0	0	0	0	0	0	0	47	3	3.35456	5	1	6	12	2.40814	79.8052	171.409	3.93692	57.6808	-18698.6	15673.8	4.05235	45	-9.789	-0.959	5.37394	4.41461	-5.37394	-6.61727	-7.49474	-3.09279	-4.41461	-0.11326	-3.27087	-0.305729
Imidacloprid analog	0	0	0	0	0	0	0	49	2	3.3744	3	1	4	15	2.19763	65.9527	193.496	1.36445	32.3483	-18262	15286.3	10.7313	45	-9.405	-0.902	5.15358	4.25167	-5.15358	-7.2089	-6.95702	-3.03267	-4.25167	-0.117601	-3.12341	-0.320163
Imidafenacin	0	0	0	0	0	0	0	79	6	3.55858	2	2	4	6	2.32188	54.4722	310.527	3.20485	21.938	-29784.8	26191.1	8.62715	61	-8.746	-0.317	4.53187	4.21444	-4.53187	-11.0298	-10.0575	-4.71419	-4.21444	-0.11864	-2.4366	-0.410408
Imrecoxib	0	0	0	0	0	0	0	90	5	4.20416	3	0	3	12	1.58521	61.7881	349.846	3.74239	-79.2426	-33686.1	29547.3	2.21374	68	-9.128	-1.038	5.08287	4.04486	-5.08287	-12.3993	-11.4769	-5.0021	-4.04486	-0.123614	-3.19363	-0.313124
Indene	0	0	0	0	0	0	0	30	0	1.96864	0	0	0	6	0.363155	0	146.947	2.28624	40.8467	-5948.42	4735.72	0.79501	22	-9.023	-0.142	4.58263	4.44086	-4.58263	-4.20132	-3.78961	-1.91763	-4.44086	-0.112591	-2.36446	-0.422929
Indiplon	0	0	0	0	0	0	0	75	4	4.64616	4	0	4	9	0.959883	83.8156	296.147	2.05421	60.9753	-32215.4	28032.8	9.38614	67	-8.925	-1.206	5.06506	3.85955	-5.06506	-14.7555	-11.7557	-5.35081	-3.85955	-0.129549	-3.32356	-0.300882
Indomethacin	0	0	0	0	0	0	0	71	4	4.1026	4	1	5	6	2.64694	71.1949	303.512	4.23188	-122.841	-31501.3	27317.1	1.11628	64	-8.667	-1.013	4.83993	3.82661	-4.83993	-10.7621	-10.619	-4.63885	-3.82661	-0.130664	-3.0608	-0.326712
Indomethacin phenethylamide	0	0	0	0	0	0	0	103	7	4.6497	3	1	4	9	1.74408	63.2327	441.262	5.41728	-68.3096	-50298.2	45119.2	1.64138	84	-8.598	-0.99	4.79391	3.80417	-4.79391	-14.2556	-13.9875	-6.33662	-3.80417	-0.131435	-3.02058	-0.331062
Ipomeamine	1	0	0	1	1	0	0	37	4	2.83355	3	0	3	6	1.40192	46.5967	158.764	1.13642	-93.7801	-10647.3	8521.64	0.22431	32	-9.984	-0.485	5.2345	4.74939	-5.2345	-4.87333	-5.468	-2.18064	-4.74939	-0.105277	-2.88458	-0.346671
Ipriflavone	0	0	0	0	0	0	0	65	3	4.0704	3	0	3	9	1.38183	38.3527	278.648	3.3367	-66.2725	-22818.8	19506.6	5.32256	53	-9.107	-0.575	4.84103	4.26587	-4.84103	-9.30927	-9.1331	-4.05063	-4.26587	-0.117209	-2.74686	-0.364052
Iproniazid	0	0	0	0	0	0	0	43	3	2.96992	3	2	5	9	1.65621	56.3695	165.249	1.12381	-2.29973	-12105.4	9970.99	2.76415	35	-9.376	-0.742	5.05875	4.31677	-5.05875	-5.40508	-5.87929	-2.42517	-4.31677	-0.115827	-2.96413	-0.337367
Irinotecan	0	0	0	0	0	0	0	163	5	6.91001	8	1	9	30	4.40665	113.939	519.277	4.41383	-198.457	-72223.7	65139.8	8.69418	113	-8.965	-1.449	5.20699	3.75839	-5.20699	-17.6293	-19.3182	-7.95233	-3.75839	-0.133036	-3.60696	-0.277242
Isobutyric acid	0	0	0	0	0	0	0	22	0	1.67545	2	1	3	3	1.74667	40.3201	85.5499	1.00147	-112.083	-4512.84	3321.95	1.84538	18	-10.987	0.968	5.00916	5.97748	-5.00916	-2.09892	-2.76461	-0.979569	-5.97748	-0.0836473	-2.09885	-0.476451
Isoline	0	0	0	0	0	0	0	112	1	3.49109	8	1	9	18	0.511973	99.7978	330.01	0.432881	-308.042	-47772.8	42670.4	2.46329	78	-8.896	0.584	4.15598	4.74015	-4.15598	-11.5801	-11.7861	-4.85908	-4.74015	-0.105482	-1.8219	-0.548877
Isoliquiritigenin	0	0	0	0	0	0	0	48	3	4.11826	4	3	7	9	1.61012	84.3815	194.677	1.41698	-109.836	-19219.3	16034.3	4.03889	48	-9.296	-0.964	5.1299	4.16628	-5.1299	-8.13234	-8.60996	-3.57929	-4.16628	-0.120011	-3.1582	-0.316636
Isoniazid	0	0	0	0	0	0	0	25	1	2.35295	3	3	6	9	2.19817	70.4915	86.0898	-0.364702	13.1395	-7802.86	6118.35	1.68135	26	-10.311	-0.873	5.59191	4.71932	-5.59191	-4.04455	-4.79759	-1.83319	-4.71932	-0.105948	-3.31292	-0.301848
Isoprene	1	0	0	1	1	0	0	18	1	1.62034	0	0	0	12	0.520164	0	115.342	1.92889	18.5803	-2793.19	2071.88	0.54081	14	-9.431	0.182	4.62461	4.8064	-4.62461	-2.16461	-2.16981	-1.0423	-4.8064	-0.104028	-2.22485	-0.449468
Isoquinoline	0	0	0	0	0	0	0	28	0	2.0949	1	0	1	0	2.79109	11.1817	145.405	2.23056	48.5931	-6860.78	5475.19	2.72212	24	-9.322	-0.893	5.10769	4.21481	-5.10769	-4.62611	-4.35648	-2.11024	-4.21481	-0.118629	-3.09485	-0.323117
Isosilybin A	0	0	0	0	0	0	0	102	4	5.57225	10	5	15	3	3.0133	166.72	317.402	0.646244	-344.792	-53244	46924	1.83542	91	-8.957	-0.897	4.92708	4.02982	-4.92708	-14.7676	-15.6023	-6.32901	-4.02982	-0.124075	-3.01206	-0.331999
Isosilybin B	0	0	0	0	0	0	0	102	4	5.57898	10	5	15	3	2.9566	165.442	312.697	0.591244	-345.513	-53605.1	47285	3.01504	91	-8.997	-0.9	4.9481	4.04847	-4.9481	-14.8136	-15.5673	-6.32721	-4.04847	-0.123504	-3.02383	-0.330707
Isovanillin	0	0	0	0	0	0	0	29	1	2.53784	3	1	4	3	1.93847	48.2782	128.033	1.10593	-88.3957	-9345.68	7369.97	4.12259	29	-9.107	-0.706	4.90646	4.20075	-4.90646	-4.68556	-4.94223	-2.00822	-4.20075	-0.119026	-2.86536	-0.348996
Isoxanthohumol	0	0	0	0	0	0	0	85	4	3.838	5	2	7	9	1.46816	81.1362	320.123	2.55927	-169.751	-35587.9	31235.2	1.66935	68	-8.852	-0.348	4.60008	4.25233	-4.60008	-11.1934	-11.2978	-4.86666	-4.25233	-0.117583	-2.48814	-0.401907
Itraconazole, (2R,4S,2'R)-	0	0	0	0	0	0	0	165	11	7.16631	7	0	7	18	1.36151	97.5159	609.128	7.92142	-31.1418	-94618.4	86603.9	4.06635	128	-8.067	-0.598	4.33267	3.73442	-4.33267	-22.1106	-20.4799	-9.17377	-3.73442	-0.13389	-2.51338	-0.397871
Itraconazole, (2R,4S,2'S)-	0	0	0	0	0	0	0	165	11	7.19065	7	0	7	18	1.32674	97.8529	609.576	7.87415	-30.881	-92405.2	84390.6	7.55418	128	-7.861	-0.715	4.28759	3.57297	-4.28759	-22.1698	-20.4381	-9.17425	-3.57297	-0.13994	-2.57257	-0.388716
JNJ-10198409	0	0	0	0	0	0	0	72	4	4.60756	3	2	5	3	2.7237	64.0679	280.438	4.80037	-7.26101	-27937.2	23897.9	5.32878	61	-8.26	-0.72	4.49003	3.76968	-4.49003	-10.8589	-10.1315	-4.55944	-3.76968	-0.132637	-2.67402	-0.373969
Juglone	0	0	0	0	0	0	0	31	0	2.41233	3	1	4	12	2.16028	55.4886	124.278	-0.407906	-62.395	-11177.1	8982.97	2.78004	32	-9.713	-1.711	5.71222	4.0009	-5.71222	-5.44421	-6.20385	-2.4537	-4.0009	-0.124972	-4.07777	-0.245232
Kaempferol	0	0	0	0	0	0	0	50	1	3.72546	6	4	10	9	1.82096	111.717	172.338	1.08067	-194.867	-23888.2	20139.3	1.09281	53	-8.889	-1.099	4.99381	3.8949	-4.99381	-9.16438	-9.32613	-3.79557	-3.8949	-0.128373	-3.20138	-0.312365
KBH-A40	0	0	0	0	0	0	0	73	6	4.37752	3	2	5	18	5.04016	76.3617	268.384	2.31359	-79.0184	-24933.1	21440.2	7.75642	56	-9.117	-0.369	4.74307	4.37369	-4.74307	-8.78637	-9.31065	-3.89603	-4.37369	-0.11432	-2.57182	-0.388829
Ketobemidone	0	0	0	0	0	0	0	73	3	3.10632	3	1	4	6	2.0545	43.9791	264.3	1.17797	-76.087	-21345.8	18442.9	2.36791	49	-8.807	-0.075	4.44087	4.36572	-4.44087	-7.62824	-7.69042	-3.40837	-4.36572	-0.114529	-2.25865	-0.442742
Ketoprofen, (R)-	0	0	0	0	0	0	0	55	2	3.39926	3	1	4	6	0.737093	57.2133	238.608	2.30117	-87.4686	-20191	17150.7	3.37541	48	-9.908	-0.692	5.30039	4.60797	-5.30039	-7.92978	-8.70276	-3.66443	-4.60797	-0.108508	-3.04843	-0.328037
KR-62980	0	0	0	0	0	0	0	111	8	4.48158	6	0	6	18	1.80916	68.0731	397.406	2.46396	-97.32	-48676.7	43381.8	3.22336	84	-8.49	-1.295	4.89241	3.59739	-4.89241	-13.3247	-14.517	-6.03373	-3.59739	-0.13899	-3.32682	-0.300587
KR-63198	0	0	0	0	0	0	0	111	8	4.80167	6	0	6	18	1.4621	70.962	399.076	2.54133	-91.7006	-48059.1	42764.4	4.80006	84	-8.622	-1.252	4.9374	3.68502	-4.9374	-13.3821	-14.4314	-6.03509	-3.68502	-0.135684	-3.3077	-0.302325
KW-4490	0	0	0	0	0	0	0	80	3	3.76645	5	1	6	3	1.72583	84.0702	245.655	2.32602	-167.677	-30106.1	26099.1	4.86641	61	-8.895	-0.078	4.48639	4.40832	-4.48639	-9.97964	-9.62797	-4.19419	-4.40832	-0.113422	-2.28292	-0.438035
Lamotrigine	0	0	0	0	0	0	0	36	1	3.0856	3	4	7	6	4.4968	87.4049	150.905	1.71826	59.9731	-15728.6	13064.4	4.10815	41	-9.214	-0.775	4.99421	4.21953	-4.99421	-6.16397	-7.52392	-2.97616	-4.21953	-0.118496	-2.95555	-0.338346
Lapachone, beta-	0	0	0	0	0	0	0	61	0	2.97763	3	0	3	12	2.79954	44.2669	222.096	1.40306	-84.5195	-19574	16656.9	6.24902	46	-9.224	-1.36	5.29192	3.9316	-5.29192	-7.54135	-8.19274	-3.43885	-3.9316	-0.127175	-3.56145	-0.280784
Laquinimod	0	0	0	0	0	0	0	73	3	3.76807	3	1	4	18	0.858018	56.9067	312.695	2.84908	-79.3864	-32260.6	28172.1	4.02127	64	-8.983	-0.74	4.86129	4.12175	-4.86129	-10.5631	-10.7859	-4.65415	-4.12175	-0.121308	-2.86676	-0.348826
Lasofoxifene	0	0	0	0	0	0	0	119	6	4.8752	3	1	4	3	3.92632	39.6032	446.388	5.11447	-31.2682	-42616.2	37981.9	2.49035	80	-8.603	0.196	4.20354	4.39914	-4.20354	-14.0104	-12.8266	-6.14212	-4.39914	-0.113658	-2.00832	-0.497928
LC15-0133	0	0	0	0	0	0	0	100	5	4.17994	7	2	9	12	1.45228	110.343	319.419	1.80339	-186.627	-39549.4	34705.4	3.66938	73	-9.248	-1.148	5.19802	4.04982	-5.19802	-9.92359	-11.904	-4.54397	-4.04982	-0.123462	-3.33587	-0.299772
Leustatin (2-CdA)	0	0	0	0	0	0	0	57	2	3.1458	6	4	10	3	1.69444	119.219	161.142	-0.749662	-78.938	-23533.2	20059.4	3.81573	51	-9.338	-0.901	5.11971	4.21866	-5.11971	-7.05391	-8.53104	-3.30854	-4.21866	-0.118521	-3.10661	-0.321895
Levetiracetam	0	0	0	0	0	0	0	48	3	2.34345	2	2	4	12	1.75277	63.8008	150.421	0.173216	-107.375	-12274.5	10138.5	3.43058	34	-9.425	0.859	4.28307	5.14225	-4.28307	-4.90041	-5.08239	-2.07228	-5.14225	-0.0972337	-1.78372	-0.560625
Levofloxacin	0	0	0	0	0	0	0	89	2	3.94735	5	1	6	21	0.783256	77.4462	299.694	-0.482776	-148.984	-36640.2	31954.5	9.28387	69	-8.395	-0.964	4.67967	3.71577	-4.67967	-11.1049	-11.3265	-4.65623	-3.71577	-0.134562	-2.94681	-0.33935
Levosimendan	0	0	0	0	0	0	0	55	3	4.45934	3	2	5	15	1.7973	105.309	199.016	-0.223777	107.754	-21368.8	18077.4	5.46008	52	-9.368	-1.753	5.5605	3.80732	-5.5605	-9.38987	-9.15517	-4.04739	-3.80732	-0.131326	-4.06049	-0.246276
Licofelone	0	0	0	0	0	0	0	91	4	3.91802	2	1	3	3	2.49713	40.8252	376.77	6.20847	-52.2837	-35495.2	31328.9	5.08855	69	-8.582	-0.143	4.36247	4.21966	-4.36247	-11.7437	-10.9513	-5.22133	-4.21966	-0.118493	-2.25506	-0.443448
Ligustilide	0	0	0	0	0	0	0	52	2	3.00997	2	0	2	21	2.82824	28.8541	206.633	1.17325	-48.9383	-13121	10868.2	5.25317	37	-8.991	-1.137	5.06402	3.9274	-5.06402	-5.85234	-6.21492	-2.69231	-3.9274	-0.127311	-3.26479	-0.306298
Linalool, (R)-	1	0	0	1	1	0	0	49	2	2.81895	1	1	2	12	1.78263	21.3255	210.818	2.24759	-54.8569	-10385.6	8618.95	2.31792	32	-9.34	0.866	4.237	5.10261	-4.237	-4.47149	-4.68919	-2.08572	-5.10261	-0.097989	-1.75911	-0.568468
Linalool, (S)-	1	0	0	1	1	0	0	49	2	2.8485	1	1	2	12	1.78452	21.2138	209.922	2.1432	-55.3081	-10324.2	8557.54	1.86894	32	-9.281	0.859	4.21075	5.06999	-4.21075	-4.46498	-4.69256	-2.07589	-5.06999	-0.0986195	-1.74856	-0.571899
Liquiritigenin	0	0	0	0	0	0	0	54	1	3.64695	4	2	6	3	1.71937	73.7882	198.788	1.51401	-121.37	-20082.1	16896.6	2.16727	48	-9.378	-0.525	4.95167	4.42653	-4.95167	-8.2372	-8.37513	-3.53893	-4.42653	-0.112955	-2.76955	-0.361069
Lithospermic acid	0	0	0	0	0	0	0	132	13	4.982	16	9	25	18	1.23407	265.243	400.441	1.69756	-589.147	-103829	94427.7	4.42436	132	-9.095	-0.924	5.00937	4.08583	-5.00937	-21.8923	-22.4569	-9.09974	-4.08583	-0.122374	-3.07083	-0.325645
Lonafarnib	0	0	0	0	0	0	0	133	4	5.18884	3	2	5	15	4.3704	76.8992	491.173	7.51731	-67.0132	-59573.3	53789.8	9.11551	96	-9.364	-0.848	5.10567	4.25803	-5.10567	-13.0614	-17.0758	-6.60854	-4.25803	-0.117425	-3.06102	-0.326688
Loperamide	0	0	0	0	0	0	0	124	7	5.32895	3	1	4	9	0.955705	41.2742	488.02	5.18529	-35.8558	-52394.2	47157.1	6.02688	89	-8.955	-0.099	4.52724	4.42823	-4.52724	-14.5731	-14.2598	-6.5719	-4.42823	-0.112912	-2.31424	-0.432107
Loratadine	0	0	0	0	0	0	0	95	2	4.28	3	0	3	12	2.08738	40.1073	367.67	5.40914	-53.0456	-36311.5	32068.3	2.40714	70	-9.208	-0.426	4.81726	4.39094	-4.81726	-11.3948	-11.4053	-5.16661	-4.39094	-0.113871	-2.64249	-0.378431
Lumiracoxib	0	1	0	1	0	0	0	55	4	3.28845	2	2	4	6	3.19412	48.6025	248.546	4.60501	-112.416	-23188.9	19661.1	1.46163	52	-8.334	-0.493	4.41343	3.92061	-4.41343	-8.48456	-8.08783	-3.66361	-3.92061	-0.127531	-2.4841	-0.40256
Luteolin	0	0	0	0	0	0	0	50	1	3.79844	6	4	10	9	1.5226	107.426	167.968	0.667491	-196.593	-23579.7	19830.7	4.27009	53	-9.333	-1.154	5.24348	4.08995	-5.24348	-8.88796	-9.57131	-3.79967	-4.08995	-0.122251	-3.36118	-0.297514
LY368842	0	0	0	0	0	0	0	115	9	6.13051	6	5	11	9	4.24709	123.76	391.431	4.3046	-80.0515	-51695.2	46048.6	6.5327	91	-8.683	-0.586	4.63475	4.04851	-4.63475	-15.3033	-15.2447	-6.66353	-4.04851	-0.123502	-2.65294	-0.37694
LY544344	0	0	0	0	0	0	0	65	4	2.97199	6	5	11	15	1.16754	133.527	153.365	-0.71112	-208.608	-22701.5	19284.7	4.80565	50	-9.939	0.622	4.65857	5.28041	-4.65857	-7.03301	-7.98391	-3.02496	-5.28041	-0.0946896	-2.05498	-0.486623
M445526	0	0	0	0	0	0	0	88	4	3.56624	5	2	7	6	2.17297	76.6653	305.879	3.37667	-172.549	-37263.4	32833.9	4.40926	69	-8.505	-0.1	4.3024	4.20235	-4.3024	-11.2332	-11.1788	-4.82999	-4.20235	-0.118981	-2.20242	-0.454047
Malathion	1	0	0	1	0	0	0	65	11	3.47486	6	0	6	6	0.350146	133.689	231.597	2.83676	-320.834	-25218.1	21429.3	3.0401	56	-8.966	-0.851	4.90829	4.05771	-4.90829	-13.3258	-9.69489	-3.30623	-4.05771	-0.123222	-2.96858	-0.336861
MaxiPost	0	1	0	1	0	0	0	61	2	3.73682	2	1	3	6	3.11899	42.9019	284.188	4.74622	-238.83	-32187.6	27180.6	3.70829	63	-9.315	-1.181	5.24781	4.0672	-5.24781	-9.36278	-10.1813	-4.06443	-4.0672	-0.122935	-3.38555	-0.295373
MB07811	0	0	0	0	0	0	0	124	6	5.88938	5	1	6	0	3.36997	74.1774	468.516	6.87923	-242.266	-56000.8	50208.1	3.15317	93	-8.6	-0.469	4.53461	4.06525	-4.53461	-14.6712	-15.3037	-6.69778	-4.06525	-0.122994	-2.52908	-0.3954
MB243	0	0	0	0	0	0	0	174	7	4.65989	5	3	8	24	2.507	88.6624	534.236	5.41409	-199.384	-78166.2	71425.9	4.2776	111	-9.005	0.062	4.47163	4.53319	-4.47163	-15.8852	-17.5074	-7.28872	-4.53319	-0.110298	-2.20545	-0.453423
Medetomidine, (R)-	0	0	0	0	0	0	0	55	0	2.87566	1	1	2	0	4.59183	24.5917	223.879	3.56029	27.394	-14589.1	12403.9	4.16824	39	-9.164	0.127	4.51841	4.6452	-4.51841	-6.63665	-6.31771	-3.01181	-4.6452	-0.107638	-2.19754	-0.455055
Medetomidine, (S)-	0	0	0	0	0	0	0	55	0	2.79199	1	1	2	0	4.32989	27.5341	222.644	3.40079	27.8855	-14647	12461.7	4.17856	39	-9.127	0.136	4.49534	4.63164	-4.49534	-6.65193	-6.30555	-3.01453	-4.63164	-0.107953	-2.18152	-0.458396
Medroxyprogesterone acetate	0	0	0	0	0	0	0	130	3	4.03001	4	0	4	15	0.949476	56.9914	378.958	2.84278	-202.771	-43852.3	39262.5	2.18739	77	-9.751	-0.031	4.89081	4.8601	-4.89081	-11.0483	-12.3212	-5.16185	-4.8601	-0.102879	-2.46086	-0.406362
Meisoindigo	0	0	0	0	0	0	0	60	0	3.32334	2	1	3	18	0.110532	49.1843	232.846	0.94079	3.97765	-22466.6	19254.2	0.93766	51	-8.722	-1.631	5.17636	3.54582	-5.17636	-9.27893	-9.42999	-4.11885	-3.54582	-0.141011	-3.77835	-0.264666
Melatonin	0	0	0	0	0	0	0	58	4	2.97729	2	2	4	6	2.73769	58.7204	226.912	2.41719	-59.3078	-18717.9	15941.9	4.49538	45	-8.41	-0.284	4.3467	4.06318	-4.3467	-7.34629	-7.32085	-3.20142	-4.06318	-0.123056	-2.325	-0.430107
Meloxicam	0	1	0	1	0	0	0	63	2	3.85518	5	2	7	15	0.733155	124.448	205.82	1.60002	-82.3982	-28528.4	24540.8	3.04229	60	-8.905	-1.346	5.12524	3.7797	-5.12524	-13.212	-10.9312	-4.28572	-3.7797	-0.132286	-3.4749	-0.287778
Meperidine	0	0	0	0	0	0	0	73	4	2.9874	3	0	3	6	2.42849	33.5489	273.135	1.70021	-74.9644	-21484.5	18581.6	3.01278	49	-8.801	0.11	4.34562	4.45579	-4.34562	-7.66333	-7.60739	-3.41276	-4.45579	-0.112214	-2.11909	-0.471901
Methamphetamine	0	0	0	0	0	0	0	45	3	2.67563	1	1	2	3	3.15294	15.1242	196.316	3.0088	8.28589	-9333.51	7716.49	1.80081	30	-9.055	0.317	4.36901	4.68557	-4.36901	-4.74808	-4.67377	-2.20479	-4.68557	-0.106711	-2.03692	-0.490937
Methiocarb	0	0	0	0	0	0	0	50	3	3.24659	2	1	3	6	3.69274	61.5555	206.403	3.33531	-79.8001	-15267.7	12759.8	3.06832	41	-8.344	-0.139	4.24118	4.1026	-4.24118	-9.40338	-6.30093	-2.79271	-4.1026	-0.121874	-2.19222	-0.456159
Methionine, L-	0	0	0	0	0	0	0	32	4	2.27967	3	3	6	6	2.49202	90.961	95.053	-0.162678	-98.72	-8092.59	6375.63	2.60416	27	-8.547	0.196	4.17518	4.37143	-4.17518	-6.69631	-3.76995	-1.60811	-4.37143	-0.114379	-1.99387	-0.501538
Methoxychlor	0	0	0	0	0	0	0	62	2	3.66221	2	0	2	0	1.97988	23.1191	320.661	4.848	-66.2244	-25096.6	21538.1	3.90633	56	-8.984	-0.343	4.66383	4.32043	-4.66383	-8.14838	-9.50759	-3.88596	-4.32044	-0.115729	-2.51726	-0.397257
Methyl p-tolyl sulfide	0	0	0	0	0	0	0	31	1	2.39283	0	0	0	0	0.212012	22.6195	155.857	3.45567	11.8228	-6388.27	5093.73	2.58407	24	-8.462	-0.229	4.34548	4.11625	-4.34548	-7.26978	-3.56688	-1.85964	-4.11625	-0.12147	-2.29374	-0.435969
Methyl salicylate	0	0	0	0	0	0	0	29	2	2.33889	3	1	4	3	2.16907	47.6755	123.997	1.60004	-111.789	-9535.39	7558.76	2.43191	29	-9.464	-0.735	5.09933	4.36436	-5.09933	-4.51922	-4.98108	-1.98601	-4.36436	-0.114564	-2.97904	-0.335679
Methyleugenol	0	1	0	1	0	0	0	44	4	2.85148	2	0	2	6	2.83914	22.9399	209.768	3.6258	-42.8649	-12229.9	10100.5	0.50055	35	-9.096	0.11	4.49327	4.60278	-4.49327	-5.5973	-5.65283	-2.54901	-4.60278	-0.10863	-2.19318	-0.455959
Methylone	0	0	0	0	0	0	0	50	3	3.07521	4	1	5	6	0.924085	56.2972	182.257	0.878463	-78.5504	-15190.3	12592.6	3.16847	40	-9.084	-0.451	4.76747	4.31647	-4.76747	-6.41256	-6.57973	-2.76179	-4.31647	-0.115835	-2.63279	-0.379825
Mexiletine, (R)-	0	0	0	0	0	0	0	52	3	2.78443	2	2	4	3	3.62142	37.6201	211.755	2.11434	-39.9267	-12806.2	10743.9	1.97427	36	-9.22	0.327	4.44682	4.77336	-4.44682	-5.35543	-5.68789	-2.45884	-4.77336	-0.104748	-2.07131	-0.482787
Mexiletine, (S)-	0	0	0	0	0	0	0	52	3	2.78024	2	2	4	3	3.61989	37.8506	209.064	2.06884	-38.8274	-12806	10743.7	2.25672	36	-9.213	0.268	4.47276	4.74057	-4.47276	-5.36907	-5.68653	-2.46841	-4.74057	-0.105473	-2.11004	-0.473924
MGS0028	0	0	0	0	0	0	0	44	2	2.62556	6	4	10	12	0.554365	123.082	91.9266	-1.77642	-225.919	-17257.3	14038.5	2.18626	41	-10.42	-0.497	5.4584	4.96124	-5.4584	-5.6456	-6.86848	-2.38138	-4.96124	-0.100781	-3.00269	-0.333034
MGS0039 3-MeBu ester	0	0	0	0	0	0	0	102	8	5.43287	6	3	9	9	2.4534	106.102	374.557	4.17688	-235.545	-43238.4	37796.1	4.76022	80	-9.732	-0.651	5.1917	4.54062	-5.1917	-10.9377	-13.3261	-5.05229	-4.54062	-0.110117	-2.96807	-0.33692
MGS0039 4-MePen ester	0	0	0	0	0	0	0	132	15	6.95796	6	3	9	9	2.57695	104.739	487.456	6.85828	-255.41	-52750	46558.2	3.65191	95	-9.721	-0.651	5.18598	4.53458	-5.18598	-12.7379	-15.6202	-5.99831	-4.53458	-0.110264	-2.96548	-0.337214
MGS0039 5-MeHex ester	0	0	0	0	0	0	0	114	10	5.88047	6	3	9	9	1.59777	105.131	415.887	5.01464	-243.475	-47385.8	41643.7	4.35354	86	-9.745	-0.651	5.19803	4.54704	-5.19803	-11.6642	-14.2366	-5.42547	-4.54704	-0.109962	-2.97111	-0.336575
MGS0039 6-MeHep ester	0	0	0	0	0	0	0	120	11	6.24303	6	3	9	9	1.71296	106.109	440.533	5.36882	-245.891	-49274.7	43382.8	4.08123	89	-9.726	-0.626	5.17575	4.55012	-5.17575	-12.0478	-14.6397	-5.61196	-4.55012	-0.109887	-2.94371	-0.339708
MGS0039 cHex ester	0	0	0	0	0	0	0	108	7	5.14025	6	3	9	9	3.47896	105.832	368.663	4.30749	-246.086	-46027.3	40461.5	2.89245	82	-9.638	-0.551	5.09494	4.5435	-5.09494	-11.0921	-13.4396	-5.23956	-4.5435	-0.110047	-2.85666	-0.350059
MGS0039 cHexMe ester	0	0	0	0	0	0	0	114	8	5.77558	6	3	9	9	2.07775	104.563	387.732	4.52369	-235.675	-47380.8	41665.7	5.3617	85	-9.725	-0.649	5.1868	4.53798	-5.1868	-11.4081	-14.0719	-5.45286	-4.53799	-0.110181	-2.96419	-0.33736
MGS0039 Et ester	0	0	0	0	0	0	0	84	7	4.85175	6	3	9	9	3.42442	104.461	310.305	3.07338	-219.791	-37196.8	32204.4	4.37339	71	-9.775	-0.732	5.25341	4.52144	-5.25341	-9.54245	-12.1607	-4.45184	-4.52144	-0.110584	-3.05195	-0.32766
MGS0039 iBu ester	0	0	0	0	0	0	0	96	7	5.19855	6	3	9	9	2.58008	105.685	352.211	3.74014	-224.457	-41499.8	36207.8	3.5403	77	-9.734	-0.642	5.18807	4.54573	-5.18807	-10.5774	-12.9358	-4.84262	-4.54573	-0.109993	-2.96059	-0.337771
MGS0039 iPr ester	0	0	0	0	0	0	0	90	7	4.93932	6	3	9	9	2.90996	104.063	330.694	3.51692	-230.131	-39664.9	34522.3	4.15773	74	-9.755	-0.644	5.19921	4.55535	-5.19921	-10.0216	-12.4916	-4.6552	-4.55535	-0.109761	-2.96704	-0.337036
MGS0039 Me ester	0	0	0	0	0	0	0	78	6	4.66289	6	3	9	9	3.83907	104.179	287.163	2.74215	-206.559	-35164.8	30322.7	8.0399	68	-9.669	-0.651	5.1602	4.5087	-5.1602	-9.26562	-11.5406	-4.2909	-4.5087	-0.110897	-2.95292	-0.338648
MGS0039 nBu ester	0	0	0	0	0	0	0	96	9	5.29061	6	3	9	9	2.45057	104.282	354.479	4.02689	-228.895	-41098.2	35806	3.91889	77	-9.781	-0.729	5.25519	4.52599	-5.25519	-10.5083	-12.9583	-4.83375	-4.52599	-0.110473	-3.05093	-0.327769
MGS0039 nDec ester	0	0	0	0	0	0	0	132	15	6.95796	6	3	9	9	2.57695	104.739	487.456	6.85828	-255.441	-52748.2	46556.3	3.63939	95	-9.704	-0.652	5.17814	4.52633	-5.17814	-12.7436	-15.607	-5.99772	-4.52633	-0.110465	-2.9619	-0.337621
MGS0039 nHep ester	0	0	0	0	0	0	0	114	12	6.02516	6	3	9	9	1.6502	105.811	421.774	5.42708	-243.262	-46948	41205.9	4.3281	86	-9.756	-0.69	5.2233	4.53283	-5.2233	-11.6214	-14.2838	-5.43211	-4.53283	-0.110306	-3.00948	-0.332284
MGS0039 nHex ester	0	0	0	0	0	0	0	108	11	5.76785	6	3	9	9	1.68899	105.229	400.767	4.99384	-236.589	-45098.3	39506.2	4.06342	83	-9.739	-0.632	5.18522	4.55368	-5.18522	-11.3103	-13.7744	-5.23128	-4.55368	-0.109801	-2.95217	-0.338734
MGS0039 nOct ester	0	0	0	0	0	0	0	120	13	6.32513	6	3	9	9	1.78575	105.96	444.75	5.83469	-246.316	-48934.3	43042.3	4.02767	89	-9.738	-0.63	5.1843	4.55387	-5.1843	-12.0366	-14.6803	-5.62106	-4.55387	-0.109797	-2.951	-0.338868
MGS0039 nPen ester	0	0	0	0	0	0	0	102	10	5.50212	6	3	9	9	1.99697	104.654	376.714	4.52607	-233.629	-43219.4	37777.2	3.77076	80	-9.78	-0.719	5.24963	4.53085	-5.24963	-10.8808	-13.3963	-5.02733	-4.53085	-0.110355	-3.04122	-0.328815
MGS0039 nPr ester	0	0	0	0	0	0	0	90	8	5.04568	6	3	9	9	2.93859	106.555	329.809	3.64207	-226.529	-39182.6	34040.2	2.56966	74	-9.82	-0.74	5.28015	4.54017	-5.28015	-10.0717	-12.5851	-4.65658	-4.54017	-0.110128	-3.07036	-0.325694
Midazolam	0	0	0	0	0	0	0	65	1	3.49287	2	0	2	3	2.11412	24.9726	292.072	4.44852	47.5994	-26876.2	23199.9	3.73569	57	-9.192	-1.11	5.15079	4.04112	-5.15079	-9.91951	-9.71168	-4.45455	-4.04112	-0.123728	-3.28259	-0.304638
Mipafox	0	0	1	1	0	0	0	48	4	2.56266	3	2	5	6	0.909215	55.4453	172.739	3.15527	-177.454	-11267.2	9001.77	3.50923	34	-9.151	0.672	4.23944	4.91136	-4.23944	-3.74785	-4.71134	-1.85839	-4.91136	-0.101805	-1.82972	-0.546531
Mirodenafil	0	0	0	0	0	0	0	141	11	5.02255	8	2	10	15	3.20972	123.611	478.183	2.60372	-156.675	-62459.9	56182.7	10.4432	101	-8.582	-1.061	4.82143	3.76082	-4.82143	-16.5723	-16.3644	-6.73488	-3.76082	-0.13295	-3.09058	-0.323564
MK-0457	0	0	0	0	0	0	0	115	7	5.0342	5	3	8	15	3.16289	122.791	391.373	3.72881	88.9994	-47817.5	42654.5	5.28655	86	-8.21	-0.216	4.21305	3.99725	-4.21305	-17.938	-13.8529	-6.31419	-3.99725	-0.125086	-2.22025	-0.450399
MK-0524	0	0	0	0	0	0	0	91	5	4.0806	4	1	5	3	1.54066	82.6012	336.504	4.00567	-169.017	-42614.3	37501.6	5.68498	76	-8.775	-0.925	4.84991	3.92516	-4.84991	-12.8338	-12.3288	-5.30749	-3.92516	-0.127383	-2.99626	-0.33375
MK-0767 -(S)	1	0	0	1	0	0	0	83	6	4.8226	4	2	6	15	2.97093	112.302	325.322	3.40492	-279.035	-42647.9	36832.9	2.39835	79	-9.465	-1.419	5.44204	4.02326	-5.44204	-15.5326	-13.3085	-5.23646	-4.02326	-0.124277	-3.68057	-0.271697
MK-0974	0	0	0	0	0	0	0	130	6	5.95954	4	2	6	24	4.03332	96.5756	464.378	5.43882	-323.599	-69756.2	61864.8	3.92381	107	-8.96	-0.753	4.85665	4.10377	-4.85665	-16.342	-17.0471	-6.82057	-4.10377	-0.121839	-2.87382	-0.347969
ML3403	0	0	0	0	0	0	0	87	6	4.42488	2	2	4	3	2.50824	74.3338	367.226	6.75923	53.2759	-38617.4	34122.3	3.6289	73	-8.408	-0.587	4.49785	3.91053	-4.49785	-16.8135	-12.0076	-5.72042	-3.91053	-0.12786	-2.58669	-0.386594
Molinate	1	1	1	1	0	0	0	55	2	2.8117	1	0	1	6	1.74577	40.093	190.526	4.29201	-63.1955	-12124.9	10130.7	2.35625	35	-8.901	-0.345	4.62328	4.27801	-4.62328	-8.14814	-5.13685	-2.20623	-4.27801	-0.116877	-2.49821	-0.400287
Morin	0	0	0	0	0	0	0	51	1	3.70404	7	5	12	9	1.66452	134.118	158.689	0.745478	-237.728	-26367.1	22322.9	5.39509	56	-8.883	-0.929	4.90634	3.97701	-4.90634	-9.53776	-9.78023	-3.91266	-3.97701	-0.125723	-3.02642	-0.330424
Morphine	0	0	0	0	0	0	0	84	0	2.8787	4	2	6	9	1.61751	57.7908	237.255	0.781254	-79.1487	-27142.2	23726.2	3.47266	55	-8.672	0.075	4.29862	4.37351	-4.29862	-9.14687	-8.87313	-3.99269	-4.37351	-0.114325	-2.11251	-0.473371
Moxifloxacin	0	0	0	0	0	0	0	107	4	4.18746	5	2	7	21	2.29053	87.3323	339.339	1.45273	-134.838	-44024.1	38916.6	7.62351	77	-8.685	-0.841	4.76314	3.922	-4.76314	-12.1233	-12.7229	-5.25428	-3.922	-0.127486	-2.89234	-0.345741
MPTP	0	1	0	1	0	0	0	51	1	2.95449	1	0	1	9	2.43984	5.03178	219.604	0.648622	35.4237	-11408.5	9546.44	1.65515	34	-8.755	0.181	4.28696	4.46823	-4.28696	-5.84392	-5.43115	-2.61791	-4.46823	-0.111901	-2.05652	-0.486259
Muraglitazar	0	0	0	0	0	0	0	114	12	5.3371	8	1	9	9	3.35288	112.471	465.747	7.35256	-201.36	-64636.5	58258.1	4.1882	98	-8.754	-0.524	4.63857	4.11501	-4.63857	-16.5989	-16.3999	-7.10929	-4.11501	-0.121507	-2.61437	-0.382501
Mycophenolate mofetil	0	0	0	0	0	0	0	116	10	3.90167	8	1	9	15	1.56459	102.111	400.089	2.02989	-282.476	-52496.6	46999.6	2.6687	85	-9.146	-0.701	4.92355	4.22265	-4.92355	-12.0662	-14.16	-5.57075	-4.22265	-0.118409	-2.8704	-0.348384
Myosmine	0	0	0	0	0	0	0	38	1	2.50844	2	0	2	3	0.262069	21.8044	155.52	1.05333	45.7831	-8554.24	6941.97	1.77416	28	-9.763	-0.71	5.23676	4.52631	-5.23676	-4.72887	-4.88689	-2.21712	-4.52631	-0.110465	-3.02936	-0.330102
N-(1-(3,5-Dichlorobenzenesulfonyl)-2S-methyl-azetidine-2-carbonyl)-L-4-(2',6'-demethoxyphenyl)phenylalanine	0	0	0	0	0	0	0	123	10	5.83464	8	2	10	12	1.70861	129.95	467.385	5.6963	-227.533	-66955.5	59988.9	6.39334	106	-8.746	-1.508	5.1271	3.6189	-5.1271	-18.6607	-19.1912	-7.30079	-3.6189	-0.138163	-3.63192	-0.275336
N-(3,5-Dichlorophenyl)succinimide	0	1	0	1	0	0	0	39	1	3.0764	2	0	2	9	2.70244	37.2196	191.192	2.32958	-77.8541	-14607.7	11973.6	5.02745	39	-9.744	-0.699	5.22165	4.52274	-5.22165	-5.58113	-6.99098	-2.6589	-4.52274	-0.110552	-3.01429	-0.331753
N-(3R)-1-Azabicyclo[2,2,2]oct-3-ylfuro[2,3-c]pyridine-5-carboxamide	0	0	0	0	0	0	0	74	2	3.80563	4	1	5	9	2.70317	55.3087	243.895	1.94549	-20.5331	-22614.9	19394.5	3.52693	52	-8.943	-0.882	4.91225	4.03055	-4.91225	-8.51291	-8.84697	-3.797	-4.03055	-0.124053	-2.99342	-0.334066
N'-(4-Imidazole-ethyl)thiourea, N-c-Hex	1	0	0	1	0	0	1	70	6	3.79203	1	3	4	9	1.73596	81.2819	227.167	3.17984	16.3083	-18275	15608.9	8.81293	47	-7.89	0.174	3.85816	4.0318	-3.85816	-10.7192	-6.79706	-3.22111	-4.0318	-0.124014	-1.846	-0.541711
N'-(4-Imidazole-ethyl)thiourea, N-Et	1	0	0	1	0	0	1	46	6	2.67443	1	3	4	9	0.844598	83.406	156.957	1.49843	29.872	-12765.2	10671.9	3.84071	36	-8.106	0.293	3.90661	4.19949	-3.90661	-9.01601	-5.27957	-2.40523	-4.19949	-0.119062	-1.81708	-0.550335
N'-(4-Imidazole-ethyl)thiourea, N-ethylphenyl	1	0	0	1	0	0	1	64	8	4.36393	1	3	4	9	1.82645	80.8163	238.664	2.83012	54.9141	-19501.7	16617.8	9.29808	50	-8.006	0.116	3.94471	4.0609	-3.94471	-11.9651	-7.3815	-3.69938	-4.0609	-0.123125	-1.91592	-0.521942
N'-(4-Imidazole-ethyl)thiourea, N-Me	1	0	0	1	0	0	1	40	5	3.28248	1	3	4	9	2.18541	84.7652	136.158	1.14826	41.1632	-10435.2	8492.1	3.75373	33	-8.193	0.277	3.95828	4.2351	-3.95828	-8.67839	-4.80758	-2.26272	-4.2351	-0.118061	-1.84977	-0.540606
N'-(4-Imidazole-ethyl)thiourea, N-methylphenyl	1	0	0	1	0	0	1	58	7	3.773	1	3	4	9	1.5895	80.5097	219.219	2.41573	61.3614	-18208.4	15474.5	9.36641	47	-8.014	0.073	3.97023	4.04368	-3.97023	-11.7075	-7.05964	-3.46694	-4.04368	-0.12365	-1.94905	-0.51307
N'-(4-Imidazole-ethyl)thiourea, N-naphthyl	1	0	0	1	0	0	1	64	6	4.32028	1	3	4	9	2.38331	81.4318	244.103	3.65397	83.8335	-21656	18553.8	8.95636	53	-7.972	-0.471	4.22159	3.7503	-4.22159	-12.6488	-8.69117	-4.19294	-3.7503	-0.133323	-2.37605	-0.420866
N'-(4-Imidazole-ethyl)thiourea, N-n-Pr	1	0	0	1	0	0	1	52	7	2.94228	1	3	4	9	0.795717	82.5956	178.422	1.94191	24.7244	-14241.6	11998.4	3.88283	39	-8.094	0.305	3.89464	4.19969	-3.89464	-9.46417	-5.64459	-2.59917	-4.19969	-0.119056	-1.80587	-0.55375
N'-(4-Imidazole-ethyl)thiourea, N-p-bromophenyl	1	0	0	1	0	0	1	52	6	4.55581	1	3	4	9	2.31301	80.5844	219.77	3.55588	70.3911	-17820.4	15027.5	10.804	47	-8.147	-0.315	4.23102	3.91582	-4.23102	-11.313	-8.40352	-3.46252	-3.91582	-0.127687	-2.2858	-0.437485
N'-(4-Imidazole-ethyl)thiourea, N-p-chlorophenyl	1	0	0	1	0	0	1	52	6	4.23754	1	3	4	9	1.95642	80.9571	213.845	3.34655	57.3367	-17951.5	15114	10.9272	47	-8.148	-0.312	4.23017	3.91805	-4.23017	-11.3447	-8.18813	-3.44705	-3.91805	-0.127615	-2.28357	-0.43791
N'-(4-Imidazole-ethyl)thiourea, N-phenyl	1	0	0	1	0	0	1	52	6	3.7489	1	3	4	9	0.958483	80.9571	196.072	2.68753	66.7798	-16415.5	13831.6	8.99082	44	-7.986	0.067	3.95937	4.02624	-3.95937	-11.2275	-6.80113	-3.33347	-4.02624	-0.124185	-1.94681	-0.51366
N'-(4-Imidazole-ethyl)thiourea, N-p-methoxyphenyl	1	0	0	1	0	0	1	59	7	4.20848	2	3	5	9	0.618218	91.3959	218.881	2.79446	27.2186	-19859.1	16830.2	8.33697	50	-7.911	0.131	3.89018	4.02095	-3.89018	-12.088	-7.62162	-3.63652	-4.02096	-0.124349	-1.88183	-0.531397
N'-(4-Imidazole-ethyl)thiourea, N-p-nitrophenyl	1	0	0	1	0	0	1	55	6	4.38346	3	3	6	12	0.626448	119.88	183.665	3.25664	61.1797	-21246.9	17902.5	14.5129	52	-8.489	-1.187	4.83805	3.65071	-4.83805	-11.6872	-8.73273	-3.74639	-3.65071	-0.13696	-3.20577	-0.311937
N,N-Dimethylamphetamine	0	0	0	0	0	0	0	51	3	2.84661	1	0	1	3	2.60388	5.21815	225.614	2.52021	10.7667	-10895.7	9129.04	1.58014	33	-8.724	0.328	4.1982	4.52601	-4.1982	-5.25005	-5.00182	-2.40231	-4.52601	-0.110473	-1.94707	-0.513592
N-[3-Fluoro-4-[2-(propylamino)-ethoxy]phenyl]-4,5,6,7-tetrahydro-4-oxo-1H-indole-3-carboxamide	0	0	0	0	0	0	0	94	8	5.17735	4	3	7	12	0.900397	80.8046	329.371	3.24309	-136.997	-35579.4	30888.3	9.3317	72	-8.087	-0.561	4.32388	3.76298	-4.32388	-11.7313	-11.4209	-4.94407	-3.76298	-0.132873	-2.4842	-0.402545
N1-Methylnicotinamide	0	0	0	0	0	0	0	30	1	2.32029	1	2	3	6	2.38811	46.6692	123.887	0.427233	142.109	-8003.39	6361.31	8.60772	26	-13.94	-5.8	9.87005	4.07027	-9.87005	-4.43442	-4.49244	-1.8842	-4.07027	-0.122842	-11.967	-0.0835632
Nafamostat	0	0	0	0	0	0	0	69	5	5.39441	4	7	11	18	0.887178	135.939	236.684	0.98998	41.2803	-29250	25166.8	6.42789	65	-8.836	-0.857	4.84659	3.98966	-4.84659	-11.5082	-11.6404	-5.00306	-3.98966	-0.125324	-2.94379	-0.339698
Nafenopin	0	0	0	0	0	0	0	83	2	4.08766	3	1	4	3	5.67739	50.268	307.425	4.53804	-107.885	-28000.6	24360.6	2.89	60	-9.238	0.012	4.61294	4.62482	-4.61294	-9.90978	-9.86149	-4.38981	-4.62482	-0.108112	-2.30054	-0.434681
Nalbuphine sebacoyl diester	0	0	0	0	0	0	0	284	17	9.8692	12	4	16	12	0.946428	157.967	806.678	6.18151	-396.811	-128049	117417	2.9775	173	-8.786	0.064	4.36096	4.42506	-4.36096	-26.5165	-27.3948	-11.8473	-4.42506	-0.112993	-2.14889	-0.465356
Naphthalene	0	0	1	1	0	0	0	30	0	2.11221	0	0	0	0	1e-05	0	162.078	3.10725	39.7153	-6798.08	5462.25	5e-05	24	-8.952	-0.547	4.74966	4.20241	-4.74966	-4.70572	-4.26224	-2.15115	-4.20241	-0.118979	-2.68409	-0.372566
Naphtho[1,2-e]pyrene	0	0	0	0	0	0	0	72	0	3.41604	0	0	0	0	0.314174	0	302.034	6.26556	97.8027	-25033.2	21896.9	0.01533	55	-8.232	-1.209	4.72085	3.51155	-4.72085	-11.6588	-10.1011	-5.12904	-3.51155	-0.142387	-3.17331	-0.315129
Naproxen, (S)-	0	0	0	0	0	0	0	53	1	3.44159	3	1	4	3	2.36291	51.5225	214.503	3.12295	-101.812	-17283.3	14488.6	1.17146	44	-8.59	-0.616	4.60306	3.98659	-4.60306	-7.44922	-7.30723	-3.24285	-3.98659	-0.125421	-2.65743	-0.376304
Naringenin, (R)-	0	0	0	0	0	0	0	55	1	3.72068	5	3	8	3	2.23469	94.5577	185.814	1.22801	-175.057	-22299.7	18818.4	2.58906	51	-9.437	-0.614	5.02572	4.41141	-5.02572	-8.49522	-8.89242	-3.61009	-4.41141	-0.113343	-2.8628	-0.349309
Naringenin, (S)-	0	0	0	0	0	0	0	55	1	3.71909	5	3	8	3	2.24238	93.0798	184.018	1.19529	-175.145	-22299.2	18818	2.31045	51	-9.439	-0.619	5.02881	4.41019	-5.02881	-8.49407	-8.89273	-3.61065	-4.41019	-0.113374	-2.86709	-0.348785
Naveglitazar	0	0	0	0	0	0	0	98	12	4.01851	6	1	7	3	2.71075	82.5272	402.029	4.70097	-191.047	-48261.7	43069.3	2.48306	81	-8.794	-0.142	4.46765	4.32587	-4.46765	-13.6658	-13.259	-5.86561	-4.32587	-0.115584	-2.30704	-0.433456
n-Butyl glycidyl ether	0	0	0	0	0	0	0	44	5	3.00948	2	0	2	0	3.18143	24.3737	165.942	1.45696	-69.4593	-7804.62	6166.33	2.33497	27	-10.028	1.968	4.03035	5.99787	-4.03035	-3.60599	-3.76479	-1.60539	-5.99787	-0.0833629	-1.35412	-0.738486
NC100668	0	0	0	0	0	0	0	491	55	10.1692	30	29	59	123	3.91059	720.475	1373.88	-0.47986	-1245.93	-536875	513187	4.86449	369	-8.384	-0.319	4.35139	4.03245	-4.35139	-54.9356	-54.8283	-22.5916	-4.03245	-0.123994	-2.34779	-0.425933
NE-100	0	0	0	0	0	0	0	107	12	4.64333	3	0	3	3	1.72691	26.3302	445.291	6.29211	-65.0729	-35064.9	31017.8	1.28823	71	-8.587	0.092	4.24743	4.33974	-4.24743	-11.2757	-10.9189	-5.06387	-4.33974	-0.115214	-2.07854	-0.481106
Nebicapone	0	0	0	0	0	0	0	50	3	3.86443	5	2	7	6	1.45712	94.2399	180.556	2.67141	-84.575	-21843.7	18316.2	4.13884	51	-9.707	-1.798	5.75242	3.95448	-5.75242	-8.13142	-9.61015	-3.71835	-3.95448	-0.126439	-4.1839	-0.239012
Nefazodone	0	1	1	1	0	0	0	122	10	4.7858	4	0	4	18	2.04983	56.9948	486.636	6.03449	-8.60616	-50870.5	45580.4	4.49646	88	-8.383	0.013	4.18491	4.19793	-4.18491	-14.6382	-13.1576	-6.21364	-4.19793	-0.119106	-2.08596	-0.479395
Nelfinavir	0	0	0	0	0	0	0	162	9	5.0036	5	4	9	15	1.67135	124.222	541.471	5.34453	-182.592	-75181.6	68725.1	4.71829	109	-8.484	-0.29	4.38734	4.09693	-4.38734	-20.0143	-17.2247	-7.54349	-4.09693	-0.122043	-2.34917	-0.425682
N-Ethyl-N-(2-hydroxyethyl)perfluorooctanesulfonamide	0	0	0	0	0	0	0	82	11	4.52457	4	1	5	3	5.81204	63.1602	365.949	6.03528	-970.089	-77312.9	66536.9	3.61525	103	-10.113	-0.885	5.49871	4.61407	-5.49871	-12.3434	-14.4744	-4.07481	-4.61407	-0.108364	-3.27648	-0.305206
Nevirapine	0	1	0	1	0	0	0	65	1	2.97413	3	1	4	9	0.803186	51.2043	232.663	1.58927	54.0118	-22284.6	19214.4	3.14549	50	-8.784	-0.837	4.81051	3.9732	-4.81051	-9.12472	-8.58627	-3.8625	-3.9732	-0.125843	-2.91214	-0.343391
Nicotinamide	1	0	0	1	0	0	0	22	1	2.11496	2	2	4	6	2.18987	53.1112	85.6414	-0.177836	-10.3581	-6487.82	5002.18	1.40758	23	-10.518	-0.964	5.74108	4.77687	-5.74108	-3.61279	-4.37426	-1.69111	-4.77687	-0.104671	-3.44996	-0.289858
Nicotine	0	0	0	0	0	0	0	49	1	2.49851	2	0	2	3	0.633062	15.8408	194.745	1.44434	28.7099	-10732.8	8943.43	3.5298	32	-8.945	0.01	4.46772	4.4774	-4.46772	-5.2313	-5.07741	-2.36016	-4.4774	-0.111672	-2.22903	-0.448625
Nitenpyram	0	0	0	0	0	0	0	55	5	3.30787	3	1	4	15	2.57011	64.8942	231.999	4.09217	15.4343	-21159.7	18006.9	10.174	49	-9.356	-0.872	5.11386	4.24205	-5.11386	-6.96324	-8.03223	-3.26708	-4.24205	-0.117868	-3.08243	-0.32442
N-Methyl-hydroxylamine	0	0	0	0	0	0	0	10	0	1.13277	2	2	4	3	1.92503	41.2154	35.3363	-0.228511	-22.5357	-1809.02	1138.21	1.13323	10	-9.924	2.039	3.9426	5.98181	-3.9426	-0.988592	-1.42136	-0.456577	-5.98181	-0.0835867	-1.29928	-0.769655
N-Methyl-tetrahydroisoquinoline	0	1	0	1	0	0	0	45	0	2.37773	1	0	1	3	1.8823	5.21815	185.132	0.738233	21.5866	-9176.32	7586.52	1.76049	29	-8.807	0.348	4.22924	4.57729	-4.22924	-4.907	-4.56837	-2.18628	-4.57729	-0.109235	-1.95382	-0.511817
N-Nitrosodiethanolamine	1	0	0	1	0	0	0	30	4	2.41189	5	2	7	3	0.128496	80.8174	88.662	-0.841812	-88.2247	-8424.35	6541.21	0.96873	27	-9.886	0.199	4.84353	5.04229	-4.84353	-3.23315	-4.2343	-1.46481	-5.04229	-0.0991613	-2.32631	-0.429866
N-Nitrosomorpholine	1	0	0	1	0	0	0	29	0	1.90978	4	0	4	3	0.284647	46.3365	92.2457	0.055773	-33.2916	-6831.33	5270.71	2.58421	23	-9.567	0.391	4.58809	4.9791	-4.58809	-3.12882	-3.57905	-1.40472	-4.9791	-0.10042	-2.11389	-0.473061
N'-Nitrosonornicotine, (R)-	1	0	0	1	0	0	0	44	1	2.52674	4	0	4	3	0.91936	46.9301	159.638	1.48715	35.5006	-12134.7	10028.6	4.10895	34	-9.584	-0.328	4.95634	4.62791	-4.95634	-5.52911	-5.75829	-2.47243	-4.62791	-0.10804	-2.65404	-0.376784
N'-Nitrosonornicotine, (S)-	1	0	0	1	0	0	0	44	1	2.54937	4	0	4	3	1.37855	46.7508	162.89	1.5537	36.3333	-12032	9925.98	4.77395	34	-9.674	-0.454	5.06384	4.61005	-5.06384	-5.51996	-5.77714	-2.4857	-4.61005	-0.108459	-2.78115	-0.359564
N-Nitrosopiperidine	1	0	0	1	0	0	0	34	0	1.94436	3	0	3	3	2.14768	35.0171	114.94	1.54842	-6.96712	-6632.61	5216.9	4.32042	23	-9.448	0.609	4.41943	5.02875	-4.41943	-3.20081	-3.45601	-1.43946	-5.02875	-0.0994282	-1.94197	-0.514942
N-Nitrosopyrrolidine	1	0	0	1	0	0	0	28	0	1.7635	3	0	3	3	1.9077	35.6191	93.7017	1.13246	0.18299	-5317.67	4052	4.64179	20	-9.502	0.725	4.38849	5.11357	-4.38849	-2.85077	-3.01537	-1.24233	-5.11357	-0.097779	-1.88311	-0.531036
N-Nitrosotolazoline	1	0	0	1	0	0	0	44	2	2.83169	3	0	3	6	2.06745	44.9015	170.295	2.44108	49.499	-12967.2	10738.6	1.12355	36	-9.713	-0.345	5.02903	4.68426	-5.02903	-6.00398	-6.20618	-2.7448	-4.68426	-0.10674	-2.69959	-0.370427
Nomifensine	1	1	0	1	0	0	0	66	1	3.02489	1	2	3	6	2.20247	29.242	259.817	1.26892	48.1413	-19011.1	16430.9	3.77322	46	-8.348	0.381	3.98344	4.36443	-3.98344	-8.34949	-7.39942	-3.60725	-4.36443	-0.114562	-1.81785	-0.550099
Nonivamide	0	0	0	0	0	0	0	86	10	5.09099	3	2	5	6	3.42684	63.7968	331.851	4.47022	-149.762	-25762.8	22236.9	2.33906	59	-8.718	0.108	4.3049	4.41263	-4.3049	-8.73433	-8.89318	-3.87211	-4.41263	-0.113311	-2.0999	-0.476214
Nonpeptidic ketopiperazine-based renin inhibitor	0	0	0	0	0	0	0	166	15	4.80221	7	2	9	18	2.3451	113.99	602.638	2.88246	-198.447	-90539.1	83129.9	3.67444	120	-8.229	-0.11	4.16968	4.05982	-4.16968	-19.913	-18.8276	-8.40792	-4.05982	-0.123158	-2.14126	-0.467015
Nordihydrocapsaicin	0	0	0	0	0	0	0	86	8	3.37134	3	2	5	6	2.62653	63.0305	322.552	3.51554	-154.449	-28840.3	25314.5	2.50723	59	-8.7	0.116	4.29188	4.4082	-4.29188	-8.68465	-8.95657	-3.87666	-4.4082	-0.113425	-2.08931	-0.478627
Nordihydroguaiaretic acid	1	0	1	1	0	1	0	76	2	4.75937	4	4	8	0	0.252258	88.9771	283.299	3.59748	-160.449	-26149.9	22460.2	1.24192	59	-8.749	-0.008	4.37861	4.37052	-4.37861	-9.46469	-9.4186	-4.14076	-4.37052	-0.114403	-2.19336	-0.455922
Norharman	0	0	0	0	0	0	0	37	0	2.49787	1	1	2	0	3.68455	26.5277	154.373	2.65065	67.0536	-10251.6	8420.74	3.07583	31	-8.651	-0.689	4.66978	3.98096	-4.66978	-6.24615	-5.45854	-2.69026	-3.98096	-0.125598	-2.7389	-0.36511
n-Vanillyldecanamide	0	0	0	0	0	0	0	92	11	5.33553	3	2	5	6	4.15302	62.9505	349.62	5.05461	-151.239	-26739.1	23063.4	4.40528	62	-8.975	-0.204	4.5895	4.38563	-4.5895	-8.96461	-9.50427	-4.05849	-4.38563	-0.114009	-2.40142	-0.41642
n-Vanillyloctanamide	0	0	0	0	0	0	0	80	9	4.70066	3	2	5	6	3.10685	64.0168	309.271	4.10187	-141.348	-23522.1	20146.3	4.11275	56	-9.024	-0.22	4.62195	4.40183	-4.62195	-8.1838	-8.67388	-3.68129	-4.40183	-0.113589	-2.42654	-0.412109
o-Aminobenzoate Et ester	0	0	0	0	0	0	0	37	3	2.53985	2	2	4	6	0.927315	50.2123	151.401	1.39116	-73.5684	-10862	8830.84	3.84067	32	-8.662	-0.311	4.48623	4.17568	-4.48623	-5.13658	-5.19686	-2.19317	-4.17568	-0.119741	-2.40994	-0.414948
o-Aminobenzoate Me ester	0	0	0	0	0	0	0	31	2	2.32014	2	2	4	6	1.16694	50.5708	128.479	0.988586	-65.3877	-9430.37	7549.32	3.52732	29	-8.71	-0.354	4.53172	4.1778	-4.53172	-4.743	-4.79349	-2.00672	-4.1778	-0.11968	-2.45781	-0.406867
o-Aminobenzoate n-Bu ester	0	0	0	0	0	0	0	49	5	2.96825	2	2	4	6	1.59507	49.2446	193.431	2.32303	-83.8828	-13907.2	11576.1	3.90825	38	-8.648	-0.301	4.47454	4.17374	-4.47454	-5.91689	-6.02247	-2.57677	-4.17374	-0.119797	-2.39851	-0.416925
o-Anisidine	1	0	0	1	0	0	1	28	1	2.0857	1	2	3	3	2.36647	36.5121	117.386	1.40291	-14.8635	-6943.19	5480.87	1.32368	24	-7.93	0.408	3.76099	4.16949	-3.76099	-4.18206	-3.73591	-1.70862	-4.16949	-0.119919	-1.69626	-0.589533
Ochratoxin A	1	1	0	1	0	1	0	81	5	4.15119	6	3	9	12	2.16079	115.311	298.85	2.8779	-235.746	-40093.6	35168	5.46008	73	-9.624	-1.37	5.49709	4.12715	-5.49709	-10.8155	-12.706	-5.04634	-4.12715	-0.121149	-3.66088	-0.273158
Olanexidine	0	0	0	0	0	0	0	89	11	3.90567	2	5	7	15	4.49264	83.7454	357.071	4.87029	-8.76915	-33302.6	29384.4	2.90695	67	-9.144	-0.564	4.8538	4.29019	-4.8538	-8.65188	-11.2073	-4.43038	-4.29019	-0.116545	-2.74573	-0.364202
Olmesartan medoxomil	0	0	0	0	0	0	0	128	10	4.58094	10	2	12	12	2.8796	157.588	447.243	2.09301	-86.2687	-71407.8	64554.8	9.07029	106	-9.159	-1.095	5.12686	4.03187	-5.12686	-17.3448	-18.2277	-7.68336	-4.03187	-0.124012	-3.25962	-0.306784
Oltipraz	0	0	0	0	0	0	0	31	1	2.86302	2	0	2	9	1.99437	93.5712	115.959	-0.687939	88.1466	-10660.1	8695.01	2.77359	33	-8.38	-2.099	5.23933	3.14059	-5.23933	-14.3823	-6.66667	-2.77787	-3.14059	-0.159206	-4.37029	-0.228818
Ondansetron	0	0	0	0	0	0	0	79	2	3.52218	2	0	2	3	1.50569	34.9094	298.17	2.68672	23.7845	-25588.8	22267.9	10.6179	56	-8.742	-0.463	4.60222	4.13964	-4.60222	-9.8028	-9.35364	-4.29221	-4.13964	-0.120784	-2.55824	-0.390893
OSI-930	1	0	0	1	0	0	0	81	6	5.03465	3	2	5	9	1.18091	79.3235	339.198	5.57497	-144.796	-46734.3	41093.1	6.31761	79	-8.803	-1.151	4.97735	3.82608	-4.97735	-16.1618	-13.5526	-5.73277	-3.82608	-0.130682	-3.23752	-0.308879
Oxycodone	0	0	0	0	0	0	0	93	1	3.02357	5	1	6	6	1.76561	63.9151	261.833	0.963849	-130.818	-32304.7	28443.2	4.79516	61	-8.49	0.046	4.22198	4.26774	-4.22198	-10.0176	-9.65178	-4.29259	-4.26774	-0.117158	-2.08835	-0.478846
o-Xylene	0	1	0	1	0	0	0	30	0	1.93092	0	0	0	0	0.346143	0	155.069	2.99592	4.33043	-5449.37	4331.53	1.0898	21	-9.212	0.417	4.39762	4.81417	-4.39762	-3.58928	-3.33635	-1.65981	-4.81417	-0.10386	-2.00855	-0.497871
Paclitaxel	0	0	0	0	0	0	0	215	14	5.52689	14	4	18	27	0.911217	218.601	651.886	1.71052	-374.206	-155823	145048	4.96366	164	-9.65	-0.69	5.16968	4.47985	-5.16968	-25.2633	-28.2148	-11.3371	-4.47985	-0.111611	-2.98287	-0.335248
Paeonol	0	0	0	0	0	0	0	35	2	2.63839	3	1	4	3	2.24845	48.3015	150.275	1.22071	-114.317	-10901.4	8774.94	2.91927	32	-9.306	-0.549	4.92782	4.37852	-4.92782	-4.96042	-5.37971	-2.14966	-4.37852	-0.114194	-2.77302	-0.360618
Paliperidone	0	0	0	0	0	0	0	115	4	5.89393	6	1	7	18	3.23532	79.9611	377.564	2.08266	-94.593	-43501.3	38216.2	4.75955	82	-8.769	-0.851	4.81002	3.95944	-4.81002	-13.1599	-13.3429	-5.7526	-3.95944	-0.12628	-2.92166	-0.342271
p-Aminobenzoate Et ester	0	0	0	0	0	0	0	37	3	2.76677	2	2	4	6	1.48316	54.6263	147.257	1.29689	-73.0637	-10633.8	8602.6	4.10909	32	-8.757	-0.191	4.47407	4.28325	-4.47407	-5.10401	-5.23062	-2.19137	-4.28325	-0.116734	-2.3367	-0.427954
p-Aminobenzoate Me ester	0	0	0	0	0	0	0	31	2	2.55605	2	2	4	6	1.06054	55.2457	127.357	0.929932	-64.7924	-9201.73	7320.65	4.28755	29	-8.79	-0.235	4.51245	4.27769	-4.51245	-4.72806	-4.80901	-2.00349	-4.27769	-0.116886	-2.38005	-0.420159
p-Aminobenzoate n-Bu ester	0	0	0	0	0	0	0	49	5	3.33554	2	2	4	6	2.75162	54.6334	192.199	2.35037	-83.1796	-13417.8	11086.7	4.06531	38	-8.758	-0.193	4.47548	4.28238	-4.47548	-5.86904	-6.07303	-2.5752	-4.28238	-0.116757	-2.33865	-0.427598
p-Aminobenzoate n-Pr ester	0	0	0	0	0	0	0	43	4	3.02852	2	2	4	6	2.14375	54.6191	169.054	1.84315	-78.2231	-12009	9827.89	4.04182	35	-8.761	-0.196	4.47816	4.28248	-4.47816	-5.4874	-5.65026	-2.38279	-4.28248	-0.116755	-2.34139	-0.427097
p-Aminobenzoic acid	0	0	0	0	0	0	0	25	1	2.39754	2	3	5	6	0.701324	66.9143	88.8884	0.281518	-70.469	-7831.47	6099.88	4.78595	26	-8.898	-0.357	4.62749	4.27003	-4.62749	-4.27876	-4.41985	-1.80548	-4.27003	-0.117095	-2.50743	-0.398814
p-Aminosalicylic acid	0	0	0	0	0	0	0	26	1	2.40865	3	4	7	6	1.03837	86.3013	80.2844	0.000809	-123.197	-9529.19	7501.92	4.30411	29	-9.091	-0.447	4.76888	4.32206	-4.76888	-4.49949	-4.96554	-1.876	-4.32206	-0.115686	-2.63094	-0.380092
Paracetamol	1	1	0	1	0	1	0	31	1	2.64698	2	2	4	6	1.59979	53.5437	129.935	1.13694	-71.0681	-9148.57	7267.22	2.82781	29	-8.541	-0.062	4.30127	4.2394	-4.30127	-4.88319	-4.69218	-2.00693	-4.23939	-0.117941	-2.18202	-0.45829
Paraherquamide	0	0	0	0	0	0	0	150	0	4.67038	6	2	8	21	3.43019	95.5755	422.003	2.90807	-174.557	-62535.8	56588.5	7.03619	96	-8.859	-0.412	4.63548	4.22323	-4.63548	-14.995	-15.6648	-6.6065	-4.22323	-0.118393	-2.54399	-0.393083
Parathion	0	0	0	0	0	0	0	54	3	3.53614	5	0	5	3	0.837334	106.91	199.919	4.3088	-189.545	-21438.3	18005.8	6.14407	50	-9.325	-1.141	5.23273	4.09217	-5.23273	-10.5951	-8.36233	-3.23187	-4.09217	-0.122184	-3.34558	-0.298902
Paroxetine	0	1	1	1	0	0	0	84	4	3.80804	4	1	5	3	2.09296	50.307	312.306	2.98079	-111.733	-32429.3	28288.9	1.47997	63	-8.669	-0.145	4.40734	4.26211	-4.40734	-10.6291	-10.0182	-4.47802	-4.26211	-0.117313	-2.27876	-0.438836
p-Cymene	0	0	0	0	0	0	0	42	0	2.43425	0	0	0	0	0.142572	0	200.349	3.57077	-6.27096	-7921.87	6504.11	0.15871	27	-9.094	0.42	4.33748	4.75699	-4.33748	-4.38196	-4.15801	-2.02241	-4.75699	-0.105109	-1.97748	-0.505693
Pentachlorophenol	0	0	0	0	0	0	0	19	0	2.79508	1	1	2	0	3.37942	21.463	178.849	5.3959	-54.0859	-11069	8688.91	1.93276	33	-9.811	-1.51	5.66049	4.15033	-5.66049	-2.66184	-6.70281	-1.9335	-4.15033	-0.120472	-3.86007	-0.259062
Perfluorooctanesulfonamide	0	0	0	0	0	0	0	57	7	3.36267	3	2	5	3	5.24718	68.4029	244.304	5.05705	-914.477	-65943.2	56062.1	4.26586	88	-11.56	-0.95	6.25472	5.30519	-6.25472	-9.01216	-13.2688	-3.32206	-5.30519	-0.0942473	-3.6871	-0.271216
Perhexiline, (R)-	0	0	0	0	0	0	0	117	1	3.43052	1	1	2	3	3.09098	14.5646	343.215	5.21919	-58.0654	-26821.3	23827.2	1.69877	58	-8.887	3.313	2.78691	6.1002	-2.78691	-9.20636	-7.2675	-3.84314	-6.1002	-0.0819645	-0.636607	-1.57083
Perhexiline, (S)-	0	0	0	0	0	0	0	117	1	3.43052	1	1	2	3	3.09098	14.7133	346.238	5.1878	-58.0657	-26821.1	23827	1.70017	58	-8.888	3.313	2.78717	6.10058	-2.78717	-9.20619	-7.26762	-3.84315	-6.10058	-0.0819594	-0.636687	-1.57063
Permethrin, trans	0	1	1	1	0	0	0	83	7	3.76197	3	0	3	9	2.75929	38.5319	383.48	5.63634	-77.0216	-35850.4	31582.5	0.26507	68	-9.036	-0.139	4.58756	4.44873	-4.58756	-10.929	-11.1621	-4.91771	-4.44873	-0.112392	-2.36536	-0.422769
PH-302	0	1	0	1	0	0	0	107	10	4.95441	7	2	9	12	1.45395	110.76	390.25	2.35146	-23.2478	-45509.1	40254.2	6.74844	84	-8.808	-0.949	4.87836	3.92964	-4.87836	-13.7918	-13.9529	-5.91969	-3.92964	-0.127238	-3.02806	-0.330244
Phenacetin	0	1	1	1	0	0	0	43	3	3.17708	2	1	3	6	2.52802	41.3745	183.931	2.22888	-73.0972	-11921.5	9740.62	4.52138	35	-8.317	0.132	4.09232	4.22445	-4.09232	-5.80924	-5.41624	-2.39412	-4.22445	-0.118359	-1.98216	-0.504499
Phencyclidine	1	1	1	1	1	0	0	87	2	2.96226	1	0	1	3	0.875577	4.09997	306.543	4.79387	2.31404	-21461.3	18849.3	0.9432	49	-8.43	0.275	4.07707	4.35252	-4.07707	-7.79427	-7.43609	-3.57485	-4.35252	-0.114876	-1.90953	-0.52369
Phenprocoumon, (R)-	0	0	0	0	0	0	0	65	0	3.33777	3	1	4	9	1.12661	48.2524	264.224	3.53768	-8.1775e+07	-28831.9	430465	5.67344	53	-7.501	-3.058	5.27946	2.22143	-5.27946	-10.0365	-9.98275	-3.6477	-2.22143	-0.22508	-6.27361	-0.159398
Phenprocoumon, (S)-	0	0	0	0	0	0	0	65	0	3.37595	3	1	4	9	1.28615	49.0134	264.784	3.62334	-68.5112	-24006.1	20693.9	4.66082	53	-9.204	-0.765	4.98445	4.21932	-4.98445	-9.07169	-9.38597	-4.06037	-4.21932	-0.118503	-2.94416	-0.339655
Phenyl acetate	0	0	0	0	0	0	0	28	2	2.41235	2	0	2	3	2.46361	26.1658	140.9	1.81993	-65.0856	-7862.1	6180.9	1.94097	26	-9.46	0.088	4.68589	4.77372	-4.68589	-4.35644	-4.31384	-1.86162	-4.77372	-0.10474	-2.29983	-0.434814
Phenyl valerate	0	0	0	0	0	0	0	46	5	3.30831	2	0	2	3	0.632239	27.7788	204.944	3.47224	-79.9038	-11791.9	9660.78	1.90193	35	-9.42	0.121	4.64947	4.77055	-4.64947	-5.52522	-5.55647	-2.43631	-4.77055	-0.10481	-2.26573	-0.441358
Phenylahistin, (-)-	0	0	0	0	0	0	0	85	5	3.40401	3	3	6	24	2.70883	88.9297	305.036	3.0831	-12.9954	-35983	31894.6	4.72393	67	-8.898	-0.318	4.60793	4.29003	-4.60793	-11.3736	-11.2557	-4.93292	-4.29003	-0.116549	-2.47469	-0.40409
Phenylahistin, (+)-	0	0	0	0	0	0	0	85	5	4.10972	3	3	6	24	1.47166	87.0191	309.389	3.3682	-12.3698	-34736.2	30647.7	4.29811	67	-9.151	-0.33	4.7406	4.41057	-4.7406	-11.2232	-11.3657	-4.97776	-4.41057	-0.113364	-2.54766	-0.392518
Phenylbutyric acid	0	0	0	0	0	0	0	40	4	3.04064	2	1	3	3	3.52989	41.1953	169.387	2.5632	-85.4604	-10380.3	8398.74	1.79853	32	-9.539	0.255	4.64198	4.89663	-4.64198	-5.05419	-5.17736	-2.28113	-4.89663	-0.102111	-2.20028	-0.454487
Phenylhydrazine	0	0	0	0	0	0	0	24	1	1.99673	1	3	4	6	3.81558	43.8037	94.6868	1.37703	43.6507	-5508.64	4292.2	1.48241	21	-8.715	0.069	4.32255	4.39198	-4.32255	-3.64669	-3.41313	-1.57112	-4.39198	-0.113844	-2.12711	-0.470121
Phenylmethylpyrazolone (Edaravone)	0	0	0	0	0	0	0	40	1	2.6469	2	0	2	9	1.55587	32.3003	171.998	0.539371	15.7123	-11253.8	9223.65	3.52434	33	-8.643	-0.04	4.34128	4.30148	-4.34128	-6.17998	-5.31818	-2.53823	-4.30148	-0.116239	-2.19072	-0.456471
Phenylthiourea	0	1	0	1	0	0	0	27	2	2.49755	0	3	3	9	3.75058	66.9508	100.967	1.18372	37.7577	-7493.83	5977.03	6.48434	26	-8.463	-0.682	4.57253	3.89013	-4.57253	-7.39236	-4.29678	-1.94042	-3.89013	-0.12853	-2.68732	-0.372118
Phenytoin	1	0	1	1	1	0	0	54	2	2.93196	2	2	4	12	2.66076	65.2541	201.484	2.32288	-24.8254	-20197.7	17230.3	3.35224	47	-9.879	-0.388	5.1335	4.74559	-5.1335	-8.35181	-8.35466	-3.62907	-4.74559	-0.105361	-2.77655	-0.360159
Phloretin	0	0	0	0	0	0	0	55	4	4.01772	5	4	9	3	2.08018	105.733	195.534	1.6655	-190.491	-22228.3	18719.7	3.45968	52	-9.032	-0.604	4.81766	4.21405	-4.81766	-8.41807	-8.88249	-3.59434	-4.21405	-0.118651	-2.75386	-0.363126
Phorate	0	0	0	0	0	0	0	52	8	3.19089	2	0	2	0	0.837906	101.395	196.566	3.39832	-156.104	-14264.2	11875.4	4.59751	40	-8.373	-0.658	4.51583	3.8575	-4.51583	-13.8895	-6.95876	-2.51808	-3.8575	-0.129618	-2.64325	-0.378322
Phthalazine	0	0	0	0	0	0	0	26	0	2.07676	2	0	2	0	3.02495	22.3635	126.491	1.72094	69.4057	-6925.21	5490.36	5.49591	24	-9.874	-1.266	5.56988	4.30399	-5.56988	-4.51525	-4.49961	-2.08875	-4.30399	-0.116171	-3.60405	-0.277465
p-Hydroxybenzoate Et ester	0	0	0	0	0	0	0	35	3	2.80579	3	1	4	3	1.60703	51.6342	151.291	1.7601	-114.815	-10683.1	8556.5	1.43864	32	-9.612	-0.507	5.05962	4.55287	-5.05962	-4.86343	-5.44154	-2.17376	-4.55287	-0.109821	-2.81138	-0.355697
p-Hydroxybenzoate Me ester	0	0	0	0	0	0	0	29	2	2.56675	3	1	4	3	1.39326	52.3952	130.164	1.32919	-106.973	-9309	7332.47	1.50759	29	-9.652	-0.553	5.1023	4.54934	-5.1023	-4.49484	-5.00873	-1.98615	-4.54934	-0.109906	-2.86124	-0.349499
p-Hydroxybenzoate n-Bu ester	0	0	0	0	0	0	0	47	5	3.40191	3	1	4	3	2.6135	51.8576	194.666	2.79829	-124.934	-13414.1	10987.6	1.39581	38	-9.61	-0.504	5.05682	4.55324	-5.05682	-5.59893	-6.32195	-2.55668	-4.55324	-0.109812	-2.80804	-0.35612
p-Hydroxybenzoate n-Hep ester	0	0	0	0	0	0	0	65	8	3.83095	3	1	4	3	3.24478	51.1641	257.265	3.86585	-137.031	-18279.9	15403.6	1.33004	47	-9.689	-0.517	5.10307	4.58635	-5.10307	-6.62245	-7.75697	-3.13603	-4.58635	-0.109019	-2.839	-0.352237
p-Hydroxybenzoate n-Oct ester	0	0	0	0	0	0	0	71	9	4.11794	3	1	4	3	3.61221	51.2758	278.167	4.4012	-144.999	-19820.2	16793.8	1.14727	50	-9.601	-0.49	5.04584	4.55546	-5.04584	-7.01727	-8.15946	-3.31764	-4.55546	-0.109758	-2.79451	-0.357845
p-Hydroxybenzoate n-Pr ester	0	0	0	0	0	0	0	41	4	3.07785	3	1	4	3	2.03872	51.5667	173.204	2.22051	-119.977	-12037.7	9761.14	1.33152	35	-9.612	-0.506	5.05924	4.55321	-5.05924	-5.23247	-5.87925	-2.36468	-4.55321	-0.109813	-2.81075	-0.355777
Pigment Yellow 74	0	0	0	0	0	0	0	75	7	4.17894	7	2	9	18	2.64745	125.05	282.684	3.07335	-79.7047	-39194.6	34228.7	5.77137	73	-9.182	-1.526	5.35425	3.8278	-5.35425	-11.684	-12.9333	-5.16074	-3.8278	-0.130623	-3.7447	-0.267044
Pilocarpine	0	0	0	0	0	0	0	59	3	3.05111	3	0	3	3	1.10546	44.48	214.865	1.47006	-67.0954	-15931.5	13401.2	6.48454	41	-9.468	0.378	4.54495	4.92269	-4.54495	-6.42454	-6.22604	-2.7516	-4.92269	-0.101571	-2.0981	-0.476621
Pimecrolimus	0	0	0	0	0	0	0	244	5	5.43593	11	2	13	27	1.09956	155.494	789.167	4.72855	-538.696	-144490	134588	8.65017	159	-9.138	0	4.56928	4.56881	-4.56928	-21.6459	-24.5193	-9.96018	-4.56881	-0.109438	-2.28488	-0.437661
Pinocembrin	0	0	0	0	0	0	0	54	1	3.46105	4	2	6	3	3.16531	70.3439	201.476	1.68749	-129.905	-20421.6	17235.8	2.12995	48	-9.442	-0.606	5.02399	4.41755	-5.02399	-8.19126	-8.37828	-3.49545	-4.41755	-0.113185	-2.85684	-0.350037
Pinostrobin, (R)-	0	0	0	0	0	0	0	60	2	3.60902	4	1	5	3	2.63426	58.1144	229.636	2.37084	-125.002	-22240.1	18904.8	2.0561	51	-9.309	-0.484	4.89647	4.41242	-4.89647	-8.67214	-8.73625	-3.69173	-4.41242	-0.113316	-2.71681	-0.368078
Pinostrobin, (S)-	0	0	0	0	0	0	0	60	2	3.60768	4	1	5	3	2.64691	58.0026	234.566	2.40364	-125.002	-22240.1	18904.8	2.05604	51	-9.309	-0.484	4.89658	4.41244	-4.89658	-8.67207	-8.7363	-3.69167	-4.41244	-0.113316	-2.71692	-0.368064
Pioglitazone	0	1	0	1	0	0	0	81	7	4.74887	4	1	5	9	3.69257	95.2229	298.848	3.6603	-89.8712	-32109.3	28069.7	3.50651	65	-9.069	-1.134	5.10152	3.96759	-5.10152	-14.2174	-10.9153	-4.73923	-3.96759	-0.126021	-3.27976	-0.3049
Piperacillin	0	0	0	0	0	0	0	119	8	5.07022	7	3	10	33	2.42737	180.332	352.733	0.761577	-242.002	-59233.2	52867.8	4.8189	96	-9.167	-0.657	4.91219	4.25521	-4.91219	-18.5178	-15.5746	-6.40489	-4.25521	-0.117503	-2.83531	-0.352696
Piperaquine	0	0	0	0	0	0	0	134	6	6.59307	4	0	4	12	1.4737	36.8997	535.214	6.25939	103.134	-53428.8	47785.1	5.98442	96	-8.989	-1.014	5.00174	3.98773	-5.00174	-15.0084	-16.6941	-7.17	-3.98773	-0.125384	-3.13679	-0.318797
Piperonyl butoxide	0	0	0	0	0	0	0	101	13	3.90598	5	0	5	0	1.44909	56.0953	381.578	3.74449	-203.884	-36149.5	31935	1.13843	68	-8.625	0.039	4.29299	4.33164	-4.29299	-9.75079	-10.4016	-4.36582	-4.33163	-0.11543	-2.12735	-0.470069
Pitavastatin	0	0	0	0	0	0	0	100	8	4.19946	5	3	8	9	4.96838	94.1143	374.407	3.66619	-151.005	-46374.5	41147.2	1.6684	80	-9.307	-0.95	5.12874	4.17842	-5.12874	-12.8818	-13.9068	-5.83591	-4.17842	-0.119662	-3.1476	-0.317702
Pivalic acid	0	0	0	0	0	0	0	28	1	1.74861	2	1	3	3	1.99587	38.9097	110.601	1.66628	-117.612	-5789.65	4448.78	2.09008	21	-10.838	1.028	4.90514	5.93327	-4.90514	-2.48618	-3.18707	-1.17008	-5.93327	-0.0842706	-2.02758	-0.493198
PKI166	0	0	0	0	0	0	0	75	4	4.44114	3	3	6	3	1.56764	70.9797	289.442	3.97614	53.8944	-28395.9	24656.9	4.50864	62	-8.211	-0.6	4.40537	3.80579	-4.40537	-11.7769	-10.407	-4.93218	-3.80579	-0.131379	-2.54971	-0.392202
p-Nitrobenzoate Me ester	0	0	0	0	0	0	0	31	2	2.94283	4	0	4	6	1.45836	66.1166	124.564	2.40246	-63.6859	-11942.3	9500.9	4.21226	34	-10.96	-1.852	6.40608	4.55397	-6.40608	-4.85171	-6.7005	-2.34614	-4.55397	-0.109794	-4.50572	-0.22194
p-Nitrophenyl acetate	0	0	0	0	0	0	0	31	2	2.88939	4	0	4	6	1.57834	68.2601	127.477	2.58575	-70.2673	-11971.9	9530.18	7.04005	34	-10.253	-1.275	5.76404	4.48858	-5.76404	-5.14883	-6.24168	-2.31893	-4.48858	-0.111394	-3.70096	-0.2702
p-Phenylenediamine	0	0	0	0	0	0	0	24	0	1.99265	0	4	4	6	0.000101	54.0819	81.939	0.237556	23.8672	-5499.24	4281.94	0.00583	21	-7.384	0.372	3.50622	3.8779	-3.50622	-3.80173	-3.32763	-1.53076	-3.8779	-0.128936	-1.58508	-0.630882
Prasugrel	0	0	0	0	0	0	0	89	6	4.2657	4	0	4	9	1.11801	72.3765	330.05	4.20793	-89.2204	-34117.5	29677.8	2.36109	68	-8.719	-0.353	4.5359	4.18329	-4.5359	-14.6083	-10.9848	-4.93536	-4.18329	-0.119523	-2.45911	-0.406651
Prazosin	1	0	0	1	1	0	0	89	4	5.01284	6	2	8	12	1.29817	100.269	307.933	4.20863	-46.6389	-37074.6	32347.3	3.52492	73	-8.269	-0.592	4.43019	3.83839	-4.43019	-12.4788	-11.9983	-5.17562	-3.83839	-0.130263	-2.55661	-0.391142
Primuletin	0	0	0	0	0	0	0	47	1	3.36268	3	1	4	9	2.7553	46.8236	200.839	2.12548	-61.9656	-17694.8	14832.2	4.83304	44	-9.269	-1.085	5.17702	4.09245	-5.17702	-8.07805	-7.93551	-3.489	-4.09245	-0.122176	-3.27451	-0.30539
Probenecid	0	0	0	0	0	0	0	67	7	3.5744	5	1	6	6	2.20063	83.4811	249.557	2.77505	-167.205	-23435.8	20037.7	3.9402	53	-9.394	-1.285	5.33949	4.05484	-5.33949	-8.35519	-8.98161	-3.39998	-4.05484	-0.123309	-3.51557	-0.284449
Procaine	0	0	0	0	0	0	0	64	7	3.82072	3	2	5	9	0.801594	59.36	251.023	1.57371	-75.2181	-18371.4	15541.3	5.05124	47	-8.746	-0.175	4.46032	4.28523	-4.46032	-6.97987	-7.46065	-3.11851	-4.28523	-0.11668	-2.32128	-0.430797
Proflavine	0	0	0	0	0	0	0	46	0	3.16934	1	4	5	6	1.65064	64.2566	168.944	1.874	66.6309	-14226.3	11922.7	1.82324	39	-8.11	-0.947	4.52891	3.58159	-4.52891	-7.31511	-7.07195	-3.19685	-3.58158	-0.139603	-2.8634	-0.349235
Propofol	0	0	0	0	0	0	0	55	0	2.70666	1	1	2	0	2.20022	21.5255	233.111	3.678	-59.5281	-12765.4	10752.4	1.39158	36	-8.856	0.291	4.28253	4.57357	-4.28253	-5.50414	-5.48011	-2.53156	-4.57357	-0.109324	-2.005	-0.498753
Propranolol (R), 2-methyl-n-butyryl ester, (R)-	0	0	0	0	0	0	0	98	8	3.817	4	1	5	6	2.00416	47.9134	354.386	4.9717	365.014	-35022	30999.7	7.62821	68	-6.774	-2.073	4.42351	2.35005	-4.42351	-11.3495	-12.0653	-4.97859	-2.35005	-0.212762	-4.1632	-0.2402
Propranolol (R), 2-methyl-n-butyryl ester, (S)-	0	0	0	0	0	0	0	98	8	3.89582	4	1	5	6	1.81434	48.4511	355.278	5.25709	-140.621	-35715	31670.8	4.25101	68	-8.475	-0.465	4.47016	4.00511	-4.47016	-10.6959	-10.6821	-4.737	-4.00511	-0.12484	-2.49461	-0.400865
Propranolol (R), 2-methyl-n-valeryl ester, (R)-	0	0	0	0	0	0	0	104	9	3.98256	4	1	5	6	1.93502	47.9894	358.053	5.64938	24.4096	-37679.3	33492.5	5.22757	71	-8.661	-0.419	4.53994	4.12079	-4.53994	-10.7478	-11.6117	-4.88401	-4.12079	-0.121336	-2.50086	-0.399862
Propranolol (R), 2-methyl-n-valeryl ester, (S)-	0	0	0	0	0	0	0	104	9	4.13808	4	1	5	6	1.44754	47.8102	368.907	5.58983	-144.833	-37050.2	32856	2.37926	71	-8.505	-0.497	4.50081	4.00409	-4.50081	-11.0622	-11.1298	-4.92722	-4.00409	-0.124872	-2.52957	-0.395324
Propranolol (R), 3-methyl-n-valeryl ester, (R)-	0	0	0	0	0	0	0	104	9	3.93141	4	1	5	6	1.92456	49.1147	377.863	5.58393	-100.808	-37925.3	33733.1	3.41112	71	-8.745	-0.575	4.65982	4.08483	-4.65982	-10.8148	-11.5011	-4.92269	-4.08483	-0.122404	-2.65787	-0.376242
Propranolol (R), 3-methyl-n-valeryl ester, (S)-	0	0	0	0	0	0	0	104	9	3.87131	4	1	5	6	1.97967	47.1894	373.049	5.44991	-86.1577	-39305.8	35114.3	0.86214	71	-8.492	-0.833	4.66261	3.82977	-4.66261	-10.7008	-11.5878	-4.94111	-3.82977	-0.130556	-2.83827	-0.352327
Propranolol (R), acetyl ester	0	0	0	0	0	0	0	80	8	3.50013	4	1	5	6	3.28553	52.6796	315.922	3.91301	-106.899	-28781.2	25187.6	3.26629	59	-8.581	-0.436	4.50838	4.07262	-4.50838	-9.30593	-9.56276	-4.14056	-4.07262	-0.122771	-2.49538	-0.40074
Propranolol (R), caproyl ester	0	0	0	0	0	0	0	104	12	4.25171	4	1	5	6	1.37769	48.5147	385.024	5.84553	-79.1977	-38117.5	33926.3	4.32699	71	-8.871	-0.139	4.5049	4.36591	-4.5049	-10.8422	-11.2267	-4.89632	-4.36591	-0.114524	-2.32416	-0.430264
Propranolol (R), cyclohexanoyl ester	0	0	0	0	0	0	0	110	9	4.00908	4	1	5	6	1.75321	47.9595	387.701	5.59199	602.096	-36695.4	32410.4	17.9779	73	-5.984	-3.332	4.65792	1.32572	-4.65792	-13.6534	-14.2044	-5.35077	-1.32572	-0.377152	-8.18278	-0.122208
Propranolol (R), cyclopentanoyl ester	0	0	0	0	0	0	0	104	9	3.9227	4	1	5	6	1.85437	47.7875	370.383	5.27261	-135.859	-38428.1	34261	1.70624	70	-8.413	-0.425	4.41893	3.99435	-4.41893	-11.1471	-11.0893	-4.95708	-3.99435	-0.125177	-2.44432	-0.409112
Propranolol (R), cyclopropanoyl ester	0	0	0	0	0	0	0	92	9	3.6992	4	1	5	6	2.45761	48.9888	325.908	4.26695	-36.7773	-32702.3	28838.9	1.64553	64	-8.568	-0.831	4.69982	3.86851	-4.69982	-10.1659	-10.625	-4.59915	-3.86851	-0.129249	-2.85488	-0.350277
Propranolol (R), enantyl ester	0	0	0	0	0	0	0	110	13	4.67391	4	1	5	6	0.968378	47.6823	426.507	6.67435	-131.142	-38223	33879.6	2.81449	74	-8.69	-0.445	4.56721	4.1223	-4.56721	-11.1511	-11.7259	-5.13422	-4.1223	-0.121292	-2.53007	-0.395246
Propranolol (R), isocaproyl ester	0	0	0	0	0	0	0	104	10	4.18511	4	1	5	6	1.55348	48.6375	373.05	5.53127	-47.654	-37649.4	33459.5	4.15207	71	-7.581	-0.013	3.79682	3.78389	-3.79682	-12.0215	-10.6161	-4.96148	-3.78389	-0.132139	-1.90489	-0.524965
Propranolol (R), pivaloyl ester	0	0	0	0	0	0	0	98	9	3.74164	4	1	5	6	1.84709	47.3615	350.689	5.28991	-30.0496	-34273.7	30234.1	3.74395	68	-8.948	-0.125	4.53664	4.41158	-4.53664	-10.6358	-10.8901	-4.69311	-4.41158	-0.113338	-2.33262	-0.428702
Propranolol (R), propionyl ester	0	0	0	0	0	0	0	86	9	3.55089	4	1	5	6	2.47463	48.4511	314.143	4.42457	-19.2199	-29439	25699.4	3.52722	62	-8.939	-0.111	4.52505	4.41363	-4.52505	-9.89963	-10.0029	-4.29648	-4.41363	-0.113286	-2.31964	-0.431101
Propranolol (S), 2-methyl-n-butyryl ester, (R)-	0	0	0	0	0	0	0	98	8	4.15363	4	1	5	6	1.76709	41.9918	382.004	5.60244	-128.719	-36099.2	32055.6	2.96109	68	-8.631	-0.469	4.54991	4.08126	-4.54991	-10.3909	-10.9079	-4.75209	-4.08126	-0.122511	-2.53619	-0.394292
Propranolol (S), 2-methyl-n-butyryl ester, (S)-	0	0	0	0	0	0	0	98	8	3.91348	4	1	5	6	1.78521	47.8036	373.064	5.11242	-118.142	-35554.8	31511.6	3.45199	68	-8.627	-0.515	4.57095	4.05558	-4.57095	-10.5146	-10.8082	-4.73131	-4.05558	-0.123287	-2.5759	-0.388214
Propranolol (S), 2-methyl-n-valeryl ester, (R)-	0	0	0	0	0	0	0	104	9	4.36108	4	1	5	6	1.55785	42.7339	400.665	5.93216	-129.331	-36087.1	31893.5	3.97284	71	-8.345	-0.233	4.2891	4.05576	-4.2891	-11.1426	-10.9578	-4.89309	-4.05576	-0.123281	-2.26793	-0.44093
Propranolol (S), 2-methyl-n-valeryl ester, (S)-	0	0	0	0	0	0	0	104	9	4.27167	4	1	5	6	1.92357	42.3826	401.451	5.98319	-129.052	-36278.5	32085	4.01008	71	-8.357	-0.245	4.30149	4.05601	-4.30149	-11.1355	-10.9655	-4.89558	-4.05601	-0.123274	-2.28091	-0.438421
Propranolol (S), 3-methyl-n-valeryl ester, (R)-	0	0	0	0	0	0	0	104	9	4.20929	4	1	5	6	1.73561	42.9554	399.783	6.13032	-131.6	-36703.1	32509.5	3.45868	71	-8.386	-0.27	4.32808	4.05822	-4.32808	-11.0845	-11.0059	-4.89507	-4.05822	-0.123207	-2.30794	-0.433286
Propranolol (S), 3-methyl-n-valeryl ester, (S)-	0	0	0	0	0	0	0	104	9	4.21642	4	1	5	6	1.84686	43.6723	402.919	6.07441	-131.946	-36447	32253.4	3.56364	71	-8.382	-0.267	4.32446	4.0577	-4.32446	-11.0995	-10.9918	-4.89561	-4.0577	-0.123222	-2.30438	-0.433956
Propranolol (S), acetyl ester	0	0	0	0	0	0	0	80	8	3.67664	4	1	5	6	2.95957	52.7452	320.509	4.08448	-105.684	-27819	24225.4	2.60233	59	-8.705	-0.46	4.58288	4.12239	-4.58288	-9.22689	-9.62849	-4.16948	-4.12239	-0.121289	-2.54741	-0.392556
Propranolol (S), caproyl ester	0	0	0	0	0	0	0	104	12	4.49392	4	1	5	6	0.973637	42.2548	404.811	6.41285	-128.475	-36051.2	31857.7	3.74693	71	-8.379	-0.251	4.31489	4.06367	-4.31489	-11.1351	-10.9586	-4.91332	-4.06367	-0.123041	-2.29081	-0.436526
Propranolol (S), cyclohexanoyl ester	0	0	0	0	0	0	0	110	9	4.3453	4	1	5	6	1.52007	42.5295	405.483	6.18336	-125.678	-38820.4	34504	2.29571	73	-8.433	-0.315	4.37436	4.05886	-4.37436	-11.4573	-11.4857	-5.10435	-4.05886	-0.123187	-2.35719	-0.424235
Propranolol (S), cyclopentanoyl ester	0	0	0	0	0	0	0	104	9	4.22349	4	1	5	6	1.92428	42.5827	385.598	5.66462	-117.858	-35778.3	31611.9	4.20475	70	-8.361	-0.248	4.30446	4.05685	-4.30446	-11.2371	-10.9291	-4.91334	-4.05685	-0.123248	-2.28359	-0.437907
Propranolol (S), cyclopropanoyl ester	0	0	0	0	0	0	0	92	9	4.04007	4	1	5	6	2.41134	42.7268	348.154	4.65616	-83.218	-31243.2	27377.8	3.80904	64	-8.357	-0.244	4.30057	4.05621	-4.30057	-10.529	-10.1148	-4.5358	-4.05621	-0.123268	-2.27982	-0.43863
Propranolol (S), enantyl ester	0	0	0	0	0	0	0	110	13	4.72353	4	1	5	6	0.796835	42.434	427.506	6.89545	-133.83	-38400.1	34056.7	3.89061	74	-8.367	-0.247	4.30701	4.06044	-4.30701	-11.536	-11.3659	-5.10672	-4.06044	-0.123139	-2.28428	-0.437775
Propranolol (S), isocaproyl ester	0	0	0	0	0	0	0	104	10	4.48562	4	1	5	6	1.45383	42.7268	400	5.89068	-128.912	-35808.8	31615.3	3.96845	71	-8.35	-0.238	4.29406	4.05604	-4.29406	-11.1181	-10.9743	-4.89152	-4.05604	-0.123273	-2.27302	-0.439943
Propranolol (S), pivaloyl ester	0	0	0	0	0	0	0	98	9	4.09166	4	1	5	6	1.6976	42.2314	377.753	5.94559	-127.511	-34484.8	30441.1	4.21443	68	-8.35	-0.237	4.29331	4.05628	-4.29331	-10.7335	-10.5639	-4.70271	-4.05628	-0.123266	-2.27209	-0.440123
Propranolol (S), propionyl ester	0	0	0	0	0	0	0	86	9	3.68154	4	1	5	6	3.03781	47.2122	334.828	4.49468	-105.472	-30387.7	26644.4	4.73447	62	-8.889	-0.649	4.76883	4.12009	-4.76883	-9.54042	-10.1589	-4.34032	-4.12009	-0.121357	-2.75986	-0.362337
Propranolol butyrate ester, (R)-	0	0	0	0	0	0	0	92	10	4.2043	4	1	5	6	1.60062	47.6294	368.139	5.29922	-119.637	-31525.2	27631.5	2.93292	65	-8.397	-0.273	4.33475	4.06202	-4.33475	-10.284	-10.1873	-4.51961	-4.06202	-0.123091	-2.31289	-0.432359
Propranolol butyrate ester, (S)-	0	0	0	0	0	0	0	92	10	4.2043	4	1	5	6	1.60062	48.2488	365.111	5.46108	-119.638	-31542.8	27649.1	2.91163	65	-8.398	-0.274	4.3359	4.06187	-4.3359	-10.282	-10.1893	-4.51878	-4.06187	-0.123096	-2.31421	-0.432113
Propranolol isobutyrate ester, (R)-	0	0	0	0	0	0	0	92	8	4.10252	4	1	5	6	1.96953	45.6742	365.45	4.88293	-120.593	-33374.9	29481.3	3.06437	65	-8.611	-0.44	4.52581	4.08553	-4.52581	-10.03	-10.4584	-4.54742	-4.08553	-0.122383	-2.50676	-0.398921
Propranolol isobutyrate ester, (S)-	0	0	0	0	0	0	0	92	8	4.10252	4	1	5	6	1.96953	45.9651	368.477	4.92236	-120.591	-33333.9	29440.3	3.07646	65	-8.604	-0.436	4.5201	4.08423	-4.5201	-10.0369	-10.4508	-4.54913	-4.08423	-0.122422	-2.50125	-0.3998
Propranolol isovalerate ester, (R)-	0	0	0	0	0	0	0	98	9	4.25131	4	1	5	6	2.26202	48.5535	387.928	5.61916	-122.479	-34274.7	30231.2	2.54025	68	-8.43	-0.313	4.37143	4.05884	-4.37143	-10.6317	-10.657	-4.73107	-4.05884	-0.123188	-2.35405	-0.4248
Propranolol isovalerate ester, (S)-	0	0	0	0	0	0	0	98	9	4.25131	4	1	5	6	2.26202	48.8749	383.893	5.60857	-122.419	-34253.7	30210.2	2.51904	68	-8.428	-0.309	4.36852	4.05994	-4.36852	-10.6318	-10.6557	-4.72758	-4.05994	-0.123155	-2.35028	-0.425481
Propranolol valerate ester, (R)-	0	0	0	0	0	0	0	98	11	4.35526	4	1	5	6	2.07707	48.4203	394.306	5.86904	-122.047	-34101	30057.5	2.32691	68	-8.448	-0.329	4.38879	4.05933	-4.38879	-10.6345	-10.6519	-4.73463	-4.05933	-0.123173	-2.37249	-0.421497
Propranolol valerate ester, (S)-	0	0	0	0	0	0	0	98	11	4.35526	4	1	5	6	2.07707	48.7716	386.801	5.82531	-129.167	-35594.3	31550.6	2.9896	68	-8.521	-0.405	4.46292	4.05774	-4.46292	-10.5148	-10.7719	-4.76457	-4.05774	-0.123221	-2.45428	-0.407451
Propranolol, (R)-	0	0	0	0	0	0	0	71	6	3.20668	3	2	5	3	2.84798	40.7775	272.312	3.17556	-63.8719	-22590.8	19565.3	2.19254	51	-8.601	-0.492	4.54617	4.05457	-4.54617	-8.07765	-8.2949	-3.63486	-4.05457	-0.123318	-2.54868	-0.392359
Propranolol, (S)-	0	0	0	0	0	0	0	71	6	3.36371	3	2	5	3	3.2792	45.5547	282.143	3.38485	-59.1087	-22254.7	19229.4	1.77048	51	-8.75	-0.507	4.62829	4.12172	-4.62829	-7.95243	-8.41385	-3.67901	-4.12172	-0.121308	-2.59856	-0.384829
Protocatechuic aldehyde	0	0	0	0	0	0	0	23	0	2.3463	3	2	5	3	1.1137	61.4038	92.3605	0.419854	-93.5893	-7956.94	6130.74	3.29654	26	-9.271	-0.821	5.04558	4.22501	-5.04558	-4.20657	-4.57832	-1.81597	-4.22501	-0.118343	-3.01276	-0.331921
Pyrene	0	0	0	0	0	0	0	48	0	2.63406	0	0	0	0	7e-06	0	204.844	4.16786	62.5935	-13586.9	11487	0.00013	37	-8.357	-1.101	4.72916	3.62771	-4.72916	-7.71158	-6.75947	-3.4526	-3.62771	-0.137828	-3.08252	-0.32441
Pyrethroid-like ester 1	0	0	0	0	0	0	0	90	4	4.15839	3	0	3	3	3.17415	51.6124	383.147	5.31975	-65.4161	-41298.5	36715.2	4.84595	74	-8.704	-0.789	4.74657	3.95742	-4.74657	-12.9014	-11.8617	-5.62562	-3.95742	-0.126345	-2.84654	-0.351304
Pyrethroid-like ester 10, (S,S,S)-	0	0	0	0	0	0	0	84	6	5.01638	3	0	3	9	1.54616	50.8955	368.882	5.1528	-46.6916	-33981.9	29541.8	5.66305	70	-8.847	-0.885	4.86602	3.98133	-4.86602	-11.6517	-11.8088	-5.05692	-3.98133	-0.125586	-2.97366	-0.336286
Pyrethroid-like ester 11, (S,R,S)-	0	0	0	0	0	0	0	84	6	5.08118	3	0	3	9	2.09074	53.0533	374.709	4.96835	-47.0978	-34786.4	30346.4	5.31909	70	-8.864	-0.878	4.87107	3.99305	-4.87107	-11.7808	-11.7	-5.02522	-3.99305	-0.125218	-2.97108	-0.336578
Pyrethroid-like ester 12, (S,S,R)-	0	0	0	0	0	0	0	84	6	4.68877	3	0	3	9	2.33291	51.7844	364.177	4.59726	-48.1324	-35200.4	30760.4	5.90325	70	-8.924	-0.959	4.94118	3.98258	-4.94118	-11.6696	-11.8211	-5.03484	-3.98258	-0.125547	-3.06525	-0.326238
Pyrethroid-like ester 2	0	0	0	0	0	0	0	90	4	4.14306	3	0	3	3	3.1435	51.9708	380.671	5.26846	-65.1884	-41324	36740.8	6.33479	74	-8.689	-0.744	4.71611	3.97245	-4.71611	-12.8447	-11.9004	-5.62767	-3.97245	-0.125867	-2.79949	-0.357208
Pyrethroid-like ester 3	0	0	0	0	0	0	0	90	4	4.78782	3	0	3	3	2.71342	51.0747	387.287	5.76688	-56.4295	-37414.4	32831.2	5.49709	74	-8.855	-0.867	4.86067	3.99383	-4.86067	-12.7464	-12.0339	-5.61041	-3.99383	-0.125193	-2.95783	-0.338086
Pyrethroid-like ester 4	0	0	0	0	0	0	0	90	4	3.98962	3	0	3	3	3.32417	52.8812	382.02	5.24374	-64.3815	-41428.7	36845.4	6.31656	74	-8.708	-0.758	4.73301	3.97482	-4.73301	-12.8189	-11.9153	-5.61583	-3.97482	-0.125792	-2.81792	-0.354872
Pyrethroid-like ester 5, (R,R,R)-	0	0	0	0	0	0	0	84	6	5.00355	3	0	3	9	1.65131	51.2611	371.453	4.95127	-45.5988	-33977.4	29537.4	5.55401	70	-8.836	-0.84	4.83832	3.99814	-4.83832	-11.7484	-11.7313	-5.00574	-3.99814	-0.125058	-2.92753	-0.341584
Pyrethroid-like ester 6, (R,S,S)-	0	0	0	0	0	0	0	84	6	5.05769	3	0	3	9	2.00058	51.2468	366.868	5.20179	-45.6329	-34323.5	29883.5	6.58964	70	-8.848	-0.846	4.84713	4.00071	-4.84713	-11.7289	-11.731	-5.02893	-4.00071	-0.124978	-2.93631	-0.340563
Pyrethroid-like ester 7, (R,R,S)-	0	0	0	0	0	0	0	84	6	5.00445	3	0	3	9	1.736	52.5156	372.02	4.95988	-47.1237	-33879.4	29439.4	5.23172	70	-8.831	-0.836	4.83319	3.99738	-4.83319	-11.8728	-11.7232	-5.04058	-3.99738	-0.125082	-2.92188	-0.342245
Pyrethroid-like ester 8, (R,S,R)-	0	0	0	0	0	0	0	84	6	5.07861	3	0	3	9	2.09271	52.1572	370.225	5.07992	-48.0065	-35490.1	31050.1	4.60561	70	-8.9	-0.918	4.90926	3.99115	-4.90926	-11.7433	-11.7924	-5.01772	-3.99115	-0.125277	-3.01929	-0.331204
Pyrethroid-like ester 9, (S,R,R)-	0	0	0	0	0	0	0	84	6	5.05151	3	0	3	9	1.97155	51.0747	364.519	5.00332	-48.0563	-36632.9	32192.9	3.80598	70	-8.875	-0.9	4.88716	3.98754	-4.88716	-11.645	-11.8319	-5.02907	-3.98754	-0.125391	-2.99488	-0.333904
Quazepam	0	0	0	0	0	0	0	64	2	3.4803	1	0	1	9	2.18905	40.6264	310.274	4.20017	-114.681	-34517.5	29603	4.62024	65	-8.915	-1.379	5.14716	3.76817	-5.14716	-11.9295	-11.3543	-4.39811	-3.76817	-0.13269	-3.51541	-0.284462
Quercetin	1	1	0	1	0	1	0	51	1	3.82744	7	5	12	9	1.30193	133.718	154.545	0.643688	-236.501	-26078.7	22034.5	3.10462	56	-8.83	-1.196	5.01285	3.81694	-5.01285	-9.4889	-9.85634	-3.9234	-3.81694	-0.130995	-3.29173	-0.303792
Quercetin-4'-glucoside	0	0	0	0	0	0	0	92	4	5.20029	12	8	20	9	3.62975	205.774	226.541	-1.97904	-453.759	-51995.4	45602.8	6.41945	88	-9.163	-1.218	5.1904	3.97211	-5.1904	-13.1894	-15.2408	-5.67246	-3.97211	-0.125878	-3.39118	-0.294883
Quinacrine	0	0	0	0	0	0	0	107	9	4.49196	3	1	4	6	2.80944	36.0765	435.268	6.29681	-12.4196	-41108.6	36758.1	9.19228	75	-7.685	-0.877	4.28116	3.40384	-4.28116	-12.0354	-11.5511	-5.39582	-3.40384	-0.146893	-2.6923	-0.37143
Quinidine	0	0	0	0	0	0	0	93	4	3.54967	4	1	5	9	1.30373	48.8226	319.712	2.70605	-23.5443	-32151.6	28409.1	3.96793	63	-8.834	-0.728	4.78083	4.05301	-4.78083	-10.1102	-10.6175	-4.6655	-4.05301	-0.123365	-2.81967	-0.354651
Quinine	0	0	0	0	0	0	0	93	4	3.69554	4	1	5	9	0.771734	49.8889	323.851	2.6733	-22.2642	-31513.9	27771.3	4.05809	63	-8.882	-0.757	4.81973	4.06226	-4.81973	-10.0659	-10.6643	-4.66392	-4.06226	-0.123084	-2.85923	-0.349745
Quinoline	0	0	0	0	0	0	0	28	0	2.08961	1	0	1	0	2.0344	10.6227	143.724	2.25063	49.6931	-6866.47	5480.92	2.31261	24	-9.442	-0.828	5.13515	4.30675	-5.13515	-4.58235	-4.39803	-2.11256	-4.30675	-0.116097	-3.06145	-0.326643
Quinoline 3-carboxamide ABR-212616	0	0	0	0	0	0	0	67	2	3.71047	3	1	4	18	0.177655	57.5794	274.763	1.68257	-72.0779	-27372	23686.6	4.07021	58	-8.92	-1.005	4.96266	3.95721	-4.96266	-9.96107	-10.2593	-4.36879	-3.9572	-0.126352	-3.11179	-0.321358
Quinoline 3-carboxamide ABR-215025	0	0	0	0	0	0	0	74	3	3.84565	4	1	5	18	0.259559	65.0811	294.656	1.84325	-105.402	-32040.2	27910.2	9.51311	64	-8.291	-0.991	4.64093	3.65035	-4.64093	-11.1048	-10.8912	-4.62827	-3.65035	-0.136973	-2.95017	-0.338964
Quinoline 3-carboxamide ABR-215031	0	0	0	0	0	0	0	67	2	3.84923	3	1	4	18	0.601307	56.9067	293.449	2.20517	-79.1707	-29600.4	25661.6	4.95133	61	-8.967	-1.204	5.08536	3.8813	-5.08536	-10.3835	-11.1075	-4.47856	-3.88129	-0.128823	-3.33148	-0.300167
Quinoline 3-carboxamide ABR-215045	0	0	0	0	0	0	0	80	4	3.85575	4	1	5	18	0.646129	66.6897	316.569	2.30707	-112.749	-34621.5	30341.4	9.50766	67	-8.411	-0.971	4.69095	3.71976	-4.69095	-11.3708	-11.4213	-4.82018	-3.71976	-0.134417	-2.95786	-0.338083
Quinoline 3-carboxamide ABR-215062	0	0	0	0	0	0	0	73	3	3.83447	3	1	4	18	0.728309	56.7736	311.328	2.7342	-85.5777	-32185.1	28096.3	5.26369	64	-8.882	-1.221	5.05122	3.83032	-5.05122	-10.7951	-11.5134	-4.67042	-3.83032	-0.130537	-3.33063	-0.300244
Raloxifene	1	1	1	1	0	1	0	112	7	5.385	5	2	7	6	2.38941	101.514	413.016	5.65582	-95.7787	-51033.4	45685.9	8.03111	87	-8.603	-0.713	4.65816	3.94484	-4.65816	-18.1288	-14.6581	-6.62845	-3.94484	-0.126748	-2.75023	-0.363606
Raltegravir	0	0	0	0	0	0	0	92	4	5.32055	8	3	11	27	1.25396	138.175	318.224	1.89273	-152.977	-46902.5	41104	5.46645	84	-8.521	-0.997	4.75919	3.76181	-4.75919	-14.1474	-13.6091	-5.73287	-3.76181	-0.132915	-3.01051	-0.33217
Razaxaban	0	0	0	0	0	0	0	103	6	5.24668	6	3	9	12	1.18939	114.073	395.047	3.54999	-80.6363	-59806.4	52648.9	2.86098	98	-9.255	-1.461	5.3581	3.89733	-5.3581	-15.8737	-16.7824	-6.8003	-3.89733	-0.128293	-3.68319	-0.271504
Remoxipride	0	0	1	1	0	0	0	83	6	3.91902	4	1	5	9	1.65507	51.319	330.198	3.25052	-101.124	-29342.5	25586.2	0.62127	61	-8.663	-0.589	4.62592	4.03725	-4.62592	-8.44821	-9.69069	-3.98631	-4.03725	-0.123847	-2.65021	-0.377329
Reparixin	0	0	0	0	0	0	0	72	2	3.49451	3	1	4	6	4.43232	71.8014	267.881	2.64867	-145.417	-23237.7	19984.3	4.37342	53	-9.55	-0.084	4.8169	4.73298	-4.8169	-8.96872	-8.31254	-3.46961	-4.73298	-0.105642	-2.45115	-0.407972
Resveratrol, E- (trans-resveratrol)	0	0	0	0	0	0	0	45	2	4.01352	3	3	6	6	1.3638	69.5064	194.452	2.39533	-77.7681	-15925.1	13158.1	1.76847	43	-8.908	-0.556	4.73234	4.17602	-4.73234	-7.49875	-7.46043	-3.27672	-4.17602	-0.119731	-2.68139	-0.372941
Resveratrol, Z-	0	0	0	0	0	0	0	45	2	3.2678	3	3	6	6	1.92653	69.6181	186.152	2.28211	-78.2659	-16900.4	14133.4	2.5379	43	-8.954	-0.318	4.6364	4.31799	-4.6364	-7.52536	-7.43053	-3.26901	-4.31799	-0.115795	-2.48915	-0.401744
Rimonabant (SR141716A)	0	0	0	0	0	0	0	94	4	4.62801	3	1	4	9	2.69494	49.8967	414.259	6.20321	36.2799	-41716.7	36891.5	3.84076	78	-9.076	-1.256	5.16581	3.91008	-5.16581	-13.1165	-14.3499	-5.59386	-3.91008	-0.127875	-3.41241	-0.293048
Ro 48-3656	0	0	0	0	0	0	0	91	7	4.8577	7	5	12	21	1.9015	159.888	258.443	0.249683	-205.907	-40338.4	35286.9	1.81387	76	-9.178	-0.825	5.00143	4.17663	-5.00143	-11.0464	-12.8675	-4.97243	-4.17663	-0.119714	-2.99455	-0.33394
Ro3244019, (R)-	0	0	0	0	0	0	0	90	8	5.18481	5	2	7	9	3.97121	91.7147	360.509	5.56716	-124.225	-40699.8	35683.4	1.55842	78	-9.047	-0.433	4.73996	4.3066	-4.73996	-13.7005	-13.395	-5.91186	-4.3066	-0.116101	-2.60846	-0.383369
Ro3244019, (R)-, difluoro analog	0	0	0	0	0	0	0	90	8	5.54466	5	2	7	9	4.09609	92.4758	367.015	6.18298	-219.042	-45703.9	39783	2.94995	84	-9.203	-0.585	4.89381	4.30908	-4.89381	-14.2258	-14.2093	-6.05875	-4.30908	-0.116034	-2.77894	-0.359849
Ro3244019, (R)-, monofluoro analog	0	0	0	0	0	0	0	90	8	4.16222	5	2	7	9	5.09133	86.4222	360.207	4.90653	-175.662	-47354.7	41886.2	3.81993	81	-9.293	-0.802	5.04768	4.2458	-5.04768	-13.7	-14.0669	-6.0146	-4.2458	-0.117763	-3.0005	-0.333278
Rosiglitazone	0	1	1	1	0	0	0	78	7	4.80783	4	1	5	12	2.35102	97.0048	294.058	2.70412	-69.3781	-32545.1	28456.3	4.04432	65	-8.564	-0.988	4.77616	3.78767	-4.77616	-14.6954	-10.5697	-4.70203	-3.78767	-0.132007	-3.01132	-0.33208
Rosuvastatin, (3R, 5R)-	0	0	0	0	0	0	0	107	9	4.56806	8	3	11	12	1.18531	150.714	381.18	2.32219	-283.847	-54343.3	48289.1	4.32253	90	-9.122	-0.633	4.87772	4.24461	-4.87772	-14.5059	-14.6134	-5.81239	-4.24461	-0.117796	-2.80263	-0.356808
Rosuvastatin, (3R, 5S)-	0	0	0	0	0	0	0	107	9	4.38454	8	3	11	12	1.30322	146.319	379.667	2.21407	-282.972	-54900.8	48846.7	2.40653	90	-9.141	-0.631	4.88597	4.25513	-4.88597	-14.6447	-14.583	-5.83783	-4.25513	-0.117505	-2.80517	-0.356484
Rotenone	0	0	0	0	0	0	0	98	3	4.45967	6	0	6	9	0.688136	70.7912	344.384	2.83459	-169.109	-41564.5	36672.2	1.35197	75	-8.266	-0.424	4.34479	3.92102	-4.34479	-13.0859	-12.1635	-5.43392	-3.92102	-0.127518	-2.40718	-0.415424
RS-8359	0	0	0	0	0	0	0	55	2	3.78325	3	2	5	3	1.50626	74.834	201.475	0.978158	47.3853	-18828.4	15907.5	5.30753	47	-9.102	-1.108	5.10517	3.99702	-5.10517	-8.6855	-8.08505	-3.69976	-3.99701	-0.125093	-3.26028	-0.306722
Ruboxistaurin	0	0	0	0	0	0	0	121	2	4.08106	4	1	5	18	1.10368	69.6399	430.338	2.62377	-14.436	-54852.6	49406	10.1731	89	-7.897	-1.039	4.46777	3.4288	-4.46777	-15.6556	-14.9365	-6.73728	-3.4288	-0.145824	-2.91078	-0.343551
Rutaecarpine	0	0	0	0	0	0	0	67	0	3.66352	2	1	3	9	2.22221	46.4825	248.607	3.1001	44.5586	-23458	20217.9	2.05219	53	-8.67	-1.1	4.88483	3.7847	-4.88483	-10.1265	-9.43068	-4.38934	-3.7847	-0.132111	-3.15237	-0.317221
RWJ-333369	0	0	0	0	0	0	0	38	4	2.83027	3	3	6	6	3.5938	76.3198	154.373	1.09488	-126.367	-14732.8	12152.8	4.37767	38	-9.812	-0.348	5.07999	4.73182	-5.07999	-5.01722	-6.45813	-2.46049	-4.73182	-0.105668	-2.72689	-0.366718
Safrole	0	1	0	1	0	0	0	38	2	2.65116	2	0	2	6	3.46474	23.836	171.771	2.45514	-29.9022	-10232.8	8280.35	0.21754	31	-8.798	-0.002	4.40001	4.39777	-4.40001	-5.52715	-5.0015	-2.30819	-4.39777	-0.113694	-2.20113	-0.454313
Salicylic acid	0	0	0	0	0	0	0	23	1	2.17823	3	2	5	3	2.58822	58.6038	90.6819	0.882429	-116.874	-8131.27	6304.16	2.2108	26	-9.59	-0.874	5.23198	4.35782	-5.23198	-4.0817	-4.58141	-1.78163	-4.35782	-0.114736	-3.14074	-0.318396
Salvinorin A	0	0	0	0	0	0	0	118	5	4.10957	8	0	8	12	0.82124	100.362	341.463	3.29414	-326.143	-51720.7	46154.6	4.70243	84	-9.72	0.133	4.79311	4.92646	-4.79311	-12.6408	-13.4231	-5.52412	-4.92646	-0.101493	-2.33168	-0.428875
Sanguinarine	0	0	0	0	0	0	0	76	0	4.05119	4	0	4	0	1.06166	51.0194	266.275	3.06693	109.633	-29749.6	25745.5	4.28757	61	-11.616	-5.258	8.4368	3.17882	-8.4368	-11.4721	-10.9355	-4.86397	-3.17882	-0.157291	-11.1959	-0.0893185
SB-209247	1	1	0	1	0	0	0	82	9	3.7106	4	1	5	9	2.82183	81.8825	393.456	4.9895	-73.0982	-44140.1	39276.1	2.91259	77	-8.754	-0.98	4.86688	3.88733	-4.86688	-13.615	-13.9103	-5.74183	-3.88733	-0.128623	-3.04663	-0.328232
SB-T-1102	0	0	0	0	0	0	0	234	15	5.39925	15	4	19	27	0.641912	216.487	686.575	3.42706	-648.645	-160102	149257	6.34841	166	-9.366	-0.355	4.86029	4.50561	-4.86029	-23.6979	-26.754	-10.5732	-4.50561	-0.110973	-2.62145	-0.381468
SB-T-1214	0	0	0	0	0	0	0	234	15	5.39845	15	4	19	33	1.23124	215.355	692.456	2.78612	-606.12	-160551	149612	9.09525	167	-9.522	-0.26	4.89102	4.63126	-4.89102	-23.8275	-27.6851	-10.7614	-4.63126	-0.107962	-2.58267	-0.387196
Scutellarin	0	0	0	0	0	0	0	88	4	4.85623	12	7	19	12	4.59285	215.036	224.431	-1.76876	-440.512	-51330.5	44965	7.38649	87	-8.778	-1.172	4.97498	3.80267	-4.97498	-13.777	-14.8064	-5.72214	-3.80267	-0.131487	-3.25435	-0.307281
Seleno-L-methionine	0	0	0	0	0	0	0	32	4	2.44644	3	3	6	6	3.64251	67.2631	115.685	1.6969	-106.895	-7921.05	6221.61	1.70149	27	-8.008	0.143	3.93267	4.07548	-3.93267	-3.90711	-4.25293	-1.59912	-4.07548	-0.122685	-1.89743	-0.527028
Seliciclib	0	0	0	0	0	0	0	94	8	4.36102	4	3	7	6	2.19299	85.4402	340.535	3.37069	7.95439	-35207.4	31110	1.97933	69	-8.332	-0.032	4.18186	4.15033	-4.18186	-11.6612	-10.8045	-4.89102	-4.15033	-0.120472	-2.10682	-0.474649
Sertaline	0	0	0	0	0	0	0	69	2	3.52365	1	1	2	3	3.54182	14.9749	308.562	5.44723	19.0424	-22609.7	19572.1	3.13883	52	-9.06	-0.512	4.78618	4.27401	-4.78618	-7.85218	-8.97813	-3.9102	-4.27401	-0.116986	-2.67986	-0.373153
Sevoflurane	0	0	0	0	0	0	0	25	1	2.22134	1	0	1	0	1.70186	10.3947	147.541	2.65499	-401.015	-16316.2	12228.4	3.08256	37	-11.89	-0.075	5.98282	5.90739	-5.98282	-3.1972	-5.39123	-1.28896	-5.90739	-0.0846397	-3.0296	-0.330076
Sibrafiban	0	0	0	0	0	0	0	103	9	6.35717	7	4	11	21	2.9908	145.78	338.623	1.43424	-207.756	-42597.6	37246.5	3.40103	82	-8.845	-0.614	4.72967	4.11518	-4.72967	-12.1329	-13.4093	-5.2913	-4.11518	-0.121501	-2.71796	-0.367923
Sibutramine	0	0	0	0	0	0	0	87	4	3.43324	1	0	1	3	1.85638	2.79543	350.311	5.30563	-5.54568	-23885.5	20993.4	1.89173	53	-8.47	-0.174	4.3222	4.14803	-4.3222	-7.65136	-7.76206	-3.66479	-4.14803	-0.120539	-2.25184	-0.444082
Silybin A	0	0	0	0	0	0	0	102	4	5.34514	10	5	15	3	2.43417	166.182	316.505	0.592151	-344.516	-53765.1	47445	1.36665	91	-8.981	-0.902	4.94136	4.03964	-4.94136	-14.7843	-15.588	-6.32622	-4.03964	-0.123773	-3.02218	-0.330887
Silybin B	0	0	0	0	0	0	0	102	4	5.49885	10	5	15	3	2.39012	166.514	309.893	0.640667	-344.657	-53394.6	47074.5	2.25233	91	-8.925	-0.928	4.92663	3.99824	-4.92663	-14.7706	-15.6044	-6.31915	-3.99824	-0.125055	-3.0353	-0.329457
Silychristin	0	0	0	0	0	0	0	102	4	5.31133	10	6	16	3	2.32431	178.677	302.075	0.423774	-351.785	-54618.1	48297.7	3.12425	91	-8.839	-1.003	4.9211	3.91768	-4.9211	-14.7962	-15.5734	-6.30396	-3.91768	-0.127627	-3.09076	-0.323545
Silydianin	0	0	0	0	0	0	0	110	3	4.09941	10	5	15	12	2.1032	175.205	285.467	-0.204367	-347.053	-59656.5	53336.5	4.91198	91	-8.854	-0.842	4.84805	4.00632	-4.84805	-14.8362	-15.3953	-6.26625	-4.00632	-0.124803	-2.93332	-0.340911
Simvastatin	0	0	0	0	0	0	0	135	7	4.1498	5	1	6	18	2.28352	71.9092	420.563	3.25226	-259.147	-50558.9	45496.9	6.01197	84	-8.815	0.375	4.21999	4.59524	-4.21999	-12.3736	-12.5445	-5.48668	-4.59524	-0.108808	-1.93769	-0.516078
Sitafloxacin	0	0	0	0	0	0	0	94	3	3.97628	4	3	7	21	2.53867	88.5827	314.889	1.09355	-127.304	-41004.2	35786.6	5.33151	74	-9.194	-1.125	5.15933	4.0342	-5.15933	-10.9271	-12.5303	-4.92785	-4.0342	-0.12394	-3.29913	-0.30311
Sitagliptin	0	0	0	0	0	0	0	80	4	4.70822	4	2	6	9	2.02056	75.8671	306.637	3.11949	-257.68	-41979.2	35791.5	1.73176	76	-10.011	-0.821	5.41587	4.59516	-5.41587	-10.749	-12.1427	-4.58731	-4.59516	-0.10881	-3.19159	-0.313324
Soman	0	0	0	0	0	0	0	49	3	2.41382	2	0	2	0	2.36251	35.8563	185.026	4.16677	-240.414	-11838	9526.42	5.10977	34	-9.967	0.291	4.83804	5.1293	-4.83804	-3.49927	-4.9454	-1.89803	-5.1293	-0.0974791	-2.28166	-0.438277
SPD-304	1	1	0	1	1	0	0	133	8	4.83331	4	0	4	15	3.53735	39.7203	561.805	6.45003	-149.266	-72448.1	65539.9	4.90045	104	-8.207	-0.547	4.3767	3.82994	-4.3767	-17.6196	-16.7313	-7.48841	-3.82994	-0.13055	-2.50075	-0.39988
Styrene	0	0	0	0	0	0	0	24	1	2.03409	0	0	0	6	0.322986	0	145.27	2.89928	36.6522	-4990.89	3901.1	0.08489	20	-9.372	-0.066	4.71869	4.65287	-4.71869	-3.69962	-3.42444	-1.70393	-4.65287	-0.10746	-2.39272	-0.417934
Sudoxicam	0	1	0	1	0	0	0	57	2	3.64233	5	2	7	15	0.367829	125.482	183.797	1.04418	-71.9411	-26744.1	22906.6	2.40196	57	-9.018	-1.376	5.19692	3.8214	-5.19692	-12.5419	-10.5668	-4.09862	-3.8214	-0.130842	-3.53377	-0.282984
Sulfadiazine	0	0	0	0	0	0	0	44	3	2.85802	4	3	7	6	0.933522	104.259	148.658	0.333051	-20.5339	-17701.5	14826.2	7.87901	44	-9.097	-0.327	4.71209	4.38505	-4.71209	-8.83918	-7.28945	-3.12432	-4.38505	-0.114024	-2.53176	-0.394983
Sulfamethazine	0	0	0	0	0	0	0	56	3	3.04184	4	3	7	6	2.46698	103.053	194.271	2.09903	-42.7196	-21521.9	18346.2	8.23032	50	-9.019	-0.233	4.62613	4.3932	-4.62613	-9.63274	-8.19105	-3.48008	-4.3932	-0.113812	-2.43571	-0.410559
Sulfamethoxazole	1	1	0	1	0	0	1	47	3	3.03475	4	3	7	6	1.85692	106.317	154.457	1.18439	-44.4071	-18248.5	15251.8	6.8873	45	-8.973	-0.197	4.58493	4.38768	-4.58493	-8.58808	-7.41649	-3.08416	-4.38768	-0.113955	-2.39553	-0.417444
Sulfinpyrazone	0	0	0	0	0	0	0	87	6	3.97027	3	0	3	15	2.31062	73.3664	354.87	1.57352	-8.42568	-40723.4	36195.2	4.91362	73	-8.701	-0.162	4.43151	4.26909	-4.43151	-15.7183	-11.9918	-5.77629	-4.26909	-0.117121	-2.30005	-0.434773
Sulforaphane	0	0	0	0	0	0	0	35	5	3.4011	2	0	2	3	2.64599	73.3243	135.99	0.813468	-8.08718	-8192.67	6473.01	9.25236	29	-8.768	-0.131	4.44948	4.3189	-4.44948	-8.02733	-5.15223	-1.98252	-4.3189	-0.11577	-2.29201	-0.436299
Sulindac	0	0	0	0	0	0	0	73	4	4.3405	3	1	4	18	1.52013	72.1512	305.846	1.12203	-101.055	-30501.8	26288.2	2.83274	64	-8.755	-1.18	4.96743	3.78723	-4.96743	-12.7012	-10.9129	-4.86062	-3.78723	-0.132023	-3.2577	-0.306965
Sulprofos	0	0	0	0	0	0	0	64	8	3.59658	2	0	2	0	2.46843	86.6826	263.76	5.27123	-130.859	-20792.3	17762.6	3.54369	51	-8.523	-0.927	4.72495	3.79834	-4.72495	-16.1089	-8.89087	-3.55136	-3.79834	-0.131637	-2.9388	-0.340275
Tacrolimus	0	0	0	0	0	0	0	245	6	5.38014	12	3	15	33	1.56187	174.252	769.579	3.3442	-549.331	-146608	136542	7.20668	161	-9.334	-0.142	4.73804	4.59609	-4.73804	-21.9558	-25.6989	-10.1697	-4.59609	-0.108788	-2.44218	-0.40947
Tamoxifen	0	1	1	1	0	0	0	100	8	4.46006	2	0	2	9	2.54551	16.3297	444.179	4.97108	24.6445	-35973.5	31908	1.64034	72	-8.479	0.11	4.18448	4.29434	-4.18448	-12.9475	-11.5617	-5.63234	-4.29434	-0.116432	-2.03871	-0.490505
Tanaproget	0	0	0	0	0	0	0	65	1	3.86886	1	1	2	6	1.36951	74.2365	243.285	2.772	43.1116	-23120.2	19922.6	1.5081	53	-8.769	-1.164	4.96645	3.80231	-4.96645	-12.5716	-8.79136	-4.13311	-3.80231	-0.131499	-3.24351	-0.308308
Tanshinone IIA	0	0	0	0	0	0	0	79	0	3.49099	3	0	3	6	3.55054	43.3708	275.006	4.00037	-72.3753	-26094.6	22632.5	4.69037	56	-9.047	-1.417	5.23185	3.81474	-5.23185	-9.28542	-9.8961	-4.25709	-3.81474	-0.13107	-3.58769	-0.278731
TAS-108	0	0	0	0	0	0	0	168	9	5.33619	4	1	5	3	3.75307	49.2752	575.635	6.51817	-135.617	-67124	61363.4	1.60182	101	-8.614	0.228	4.19322	4.42086	-4.19322	-15.5942	-15.6363	-7.12738	-4.42086	-0.1131	-1.98865	-0.502854
Temocapril	0	0	0	0	0	0	0	109	11	4.85734	6	2	8	15	0.635313	145.514	376.113	4.47459	-175.628	-49347.2	43940.9	4.12039	86	-8.975	-0.857	4.91574	4.05889	-4.91574	-18.4337	-14.5832	-6.02291	-4.05889	-0.123186	-2.97674	-0.335938
Temozolomide	1	0	0	1	0	0	0	33	1	2.67454	5	2	7	12	2.28944	104.114	89.8977	-1.62809	12.5836	-13421.6	10897.2	4.0883	36	-9.908	-1.621	5.76453	4.14318	-5.76453	-5.81184	-6.54254	-2.46665	-4.14318	-0.12068	-4.01019	-0.249365
Temsirolimus	0	0	0	0	0	0	0	307	9	6.09947	16	4	20	45	1.16864	206.424	901.211	4.301	-731.176	-213623	200659	14.5908	206	-9.037	-0.247	4.64212	4.39512	-4.64212	-28.4028	-32.6208	-13.0415	-4.39512	-0.113763	-2.4515	-0.407913
Tenofovir disoproxil	0	0	0	0	0	0	0	115	14	4.61073	13	2	15	9	1.69494	190.949	377.17	1.69586	-429.924	-64183.1	57382.6	4.42297	98	-8.898	-0.427	4.66238	4.2354	-4.66238	-13.7267	-15.3597	-5.99245	-4.2354	-0.118053	-2.5662	-0.389681
Tesaglitazar	0	0	0	0	0	0	0	91	10	4.53776	7	1	8	3	2.13686	115.146	343.793	3.37484	-278.394	-43793.6	38768.8	2.33422	76	-8.655	0.089	4.28331	4.37199	-4.28331	-13.4725	-11.8106	-4.99709	-4.37199	-0.114364	-2.09821	-0.476596
Testosterone	0	0	0	0	0	0	0	106	0	3.47016	2	1	3	9	1.43736	38.6679	299.881	2.4813	-116.883	-28032.8	24729	4.35435	58	-9.777	-0.001	4.88889	4.88818	-4.88889	-8.18621	-9.29213	-3.95038	-4.88818	-0.102288	-2.4448	-0.409031
Tetrabromobisphenol A	0	0	0	0	0	0	0	56	2	4.43745	2	2	4	0	1.35006	43.7054	305.995	8.20392	-37.6487	-24635.5	21151.1	2.88721	56	-9.279	-0.733	5.00608	4.27287	-5.00608	-9.1842	-10.8617	-3.79086	-4.27288	-0.117017	-2.93255	-0.341
Teucrin A	1	0	0	1	1	0	0	94	1	3.62461	6	1	7	12	3.47904	87.1452	263.217	2.08819	-207.345	-35910.9	31536	9.72994	66	-9.9	-0.307	5.10332	4.79681	-5.10332	-10.2009	-11.1015	-4.56724	-4.79681	-0.104236	-2.71471	-0.368363
TG100435	0	0	0	0	0	0	0	109	7	6.42274	5	1	6	6	5.6847	62.2849	451.719	6.74489	63.1734	-45025	39735.1	1.72757	87	-8.361	-1.146	4.75329	3.60766	-4.75329	-14.9732	-14.9685	-6.55871	-3.60766	-0.138594	-3.13136	-0.31935
Thiabendazole	0	1	0	1	0	0	0	36	1	3.09039	2	1	3	0	3.05712	64.1119	141.958	2.81321	92.8034	-11430.1	9373.16	2.69814	34	-8.852	-1.211	5.03157	3.82014	-5.03157	-9.71829	-5.95369	-2.91861	-3.82014	-0.130885	-3.31358	-0.301788
Thiacetazone	0	1	0	1	0	0	0	43	4	4.17612	2	4	6	18	2.10277	108.998	150.647	0.655627	19.1023	-15059.8	12453	8.47938	42	-8.441	-0.961	4.7011	3.73985	-4.7011	-9.83428	-7.02614	-3.00199	-3.73985	-0.133695	-2.95471	-0.338442
Thiacloprid	0	0	0	0	0	0	0	43	2	3.3302	2	0	2	6	3.12783	65.4179	189.363	3.73592	81.6897	-15288.2	12751.2	10.3674	41	-9.66	-1.351	5.50543	4.15447	-5.50543	-8.3035	-7.60186	-3.10658	-4.15447	-0.120352	-3.64784	-0.274134
Thiamethoxam	0	0	0	0	0	0	0	49	2	3.21152	6	0	6	12	1.83115	100.339	164.457	1.92598	21.3999	-21492.7	18118.9	6.98433	49	-9.516	-1.097	5.30636	4.20977	-5.30636	-8.39405	-8.79448	-3.17468	-4.20977	-0.118771	-3.34429	-0.299017
Thiobenzamide	0	1	1	1	0	0	0	24	1	2.22959	0	2	2	6	3.29403	53.3927	102.313	1.22752	40.066	-6148.72	4831.91	5.1542	23	-8.49	-0.676	4.58289	3.90727	-4.58289	-7.01757	-3.84278	-1.86425	-3.90727	-0.127967	-2.68767	-0.372069
Thioridazine	1	0	0	1	0	0	0	98	4	3.91242	1	0	1	6	2.81135	52.4336	364.467	5.97375	40.5334	-32763.6	29107	2.82253	66	-7.583	-0.411	3.99666	3.58585	-3.99666	-17.4589	-10.3784	-5.07768	-3.58585	-0.139437	-2.22726	-0.448981
Thiourea	0	1	0	1	0	0	0	9	0	1.39632	0	4	4	9	0.154216	86.5408	8.29458	-0.654614	8.50154	-2189.37	1463.13	6.17882	12	-8.545	-0.042	4.29347	4.25174	-4.29347	-4.46495	-1.75924	-0.66944	-4.25174	-0.117599	-2.16781	-0.461295
Thyroxine	0	0	0	0	0	0	0	57	5	4.2232	5	4	9	6	6.21852	99.0843	310.879	6.83157	-47.0765	-30426.7	26175.7	3.6795	64	-8.709	-0.904	4.80659	3.90276	-4.80659	-8.46451	-13.4963	-4.29256	-3.90276	-0.128114	-2.95987	-0.337853
Tibolone	0	0	0	0	0	0	0	108	1	3.61082	2	1	3	9	1.24902	39.5824	327.681	2.08109	-60.1528	-30935.1	27387.2	2.1004	62	-9.249	0.924	4.16235	5.08637	-4.16235	-9.93411	-9.39931	-4.40963	-5.08637	-0.0983019	-1.7031	-0.587166
Ticlopidine	0	0	0	0	0	0	0	58	2	3.39542	1	0	1	3	0.881427	27.4649	249.415	4.53163	43.984	-17172.9	14634.9	2.94247	44	-8.637	-0.099	4.36791	4.26884	-4.36791	-9.12746	-7.50539	-3.43829	-4.26884	-0.117128	-2.23464	-0.447499
Tigecycline	0	0	0	0	0	0	0	151	5	5.71532	10	8	18	39	4.52659	200.565	428.203	0.955627	-333.194	-77689.3	70305.5	3.05367	114	-8.49	-0.969	4.72947	3.76059	-4.72947	-16.841	-18.9598	-7.44089	-3.76059	-0.132958	-2.97399	-0.336249
Timolol	0	0	0	0	0	0	0	84	6	3.51521	6	2	8	6	1.59743	107.664	261.328	2.07069	-94.6007	-30106.3	26378.8	2.87985	60	-8.262	-0.52	4.391	3.87096	-4.391	-11.4681	-9.04075	-3.78618	-3.87096	-0.129167	-2.49046	-0.401533
Tofisopam, (R)-	0	0	0	0	0	0	0	96	6	3.92909	6	0	6	6	0.688843	67.1323	379.918	4.39535	-74.4486	-40179.9	35575.4	4.94126	74	-8.894	-0.628	4.76089	4.13332	-4.76089	-11.9047	-12.4001	-5.34976	-4.13332	-0.120968	-2.74188	-0.364714
Tofisopam, (S)-	0	0	0	0	0	0	0	96	6	4.04488	6	0	6	6	0.583286	66.5947	382.048	4.4486	-67.8514	-39852.2	35247.9	4.9787	74	-8.912	-0.663	4.78716	4.12444	-4.78716	-11.8512	-12.4559	-5.33963	-4.12444	-0.121229	-2.77818	-0.359947
Tolbutamide	0	0	0	0	0	0	0	63	7	3.31745	3	2	5	9	2.94978	85.1665	225.509	2.71654	-131.706	-22033.8	18880.6	6.76846	50	-9.87	-0.464	5.16716	4.70293	-5.16716	-8.2186	-8.25359	-3.20876	-4.70293	-0.106317	-2.83861	-0.352285
Tolcapone	0	0	0	0	0	0	0	50	2	3.56483	5	2	7	6	1.9869	95.3803	173.603	2.68911	-82.5008	-22243.9	18716.5	3.99821	51	-9.791	-1.458	5.62468	4.16629	-5.62468	-8.19281	-9.54233	-3.6996	-4.16629	-0.120011	-3.79679	-0.26338
Tolmetin	1	1	0	1	1	0	0	58	4	3.72703	3	1	4	6	2.23277	59.9769	237.909	2.14627	-90.5701	-20327.6	17210.3	2.0324	49	-9.152	-0.441	4.79624	4.35549	-4.79624	-8.14978	-8.3138	-3.57572	-4.35549	-0.114798	-2.64079	-0.378674
Toluene-2,5-diamine	0	0	0	0	0	0	0	30	0	2.11901	0	4	4	6	0.847872	52.4429	105.529	0.749814	13.7828	-6765.8	5398.34	2.80598	24	-7.715	0.347	3.68437	4.03111	-3.68437	-4.17906	-3.71187	-1.74661	-4.03111	-0.124035	-1.68373	-0.593921
Topotecan	0	0	0	0	0	0	0	103	3	4.76776	7	2	9	24	2.3839	108.578	329.621	0.628115	-135.105	-44101.2	38930.8	8.85315	80	-8.944	-1.455	5.19916	3.7446	-5.19916	-13.0267	-13.9811	-5.79259	-3.7446	-0.133526	-3.60937	-0.277057
Torcetrapib	0	0	0	0	0	0	0	122	7	4.41586	4	0	4	12	1.77605	57.3635	525.776	6.72519	-628.427	-85373	76094.2	8.08609	113	-9.336	-1.198	5.26698	4.06926	-5.26698	-15.2036	-17.9084	-6.51565	-4.06926	-0.122872	-3.40861	-0.293375
TPC-Ahx-ATWLPPR	0	0	0	0	0	0	0	410	32	10.054	14	15	29	90	3.49039	366.328	1333.63	6.26502	-262.626	-346108	327326	16.4035	306	-7.858	-1.867	4.86256	2.99557	-4.86256	-49.9545	-52.5044	-22.2776	-2.99557	-0.166913	-3.94657	-0.253385
TR-14035	0	0	0	0	0	0	0	90	8	4.23369	5	2	7	9	2.35675	85.4256	377.326	5.13867	-170.291	-49015.3	43587.3	3.70227	83	-8.936	-0.906	4.92112	4.01529	-4.92112	-13.7957	-14.878	-5.90634	-4.01529	-0.124524	-3.01564	-0.331604
Tramadol	0	0	0	0	0	0	0	83	4	3.23296	3	1	4	3	1.44377	35.8045	301.067	2.78659	-85.6741	-24255.9	21176.2	1.20578	53	-8.571	0.15	4.21052	4.3609	-4.21052	-7.87763	-8.13781	-3.58964	-4.3609	-0.114655	-2.03266	-0.491967
Traxoprodil	0	0	0	0	0	0	0	90	4	4.63771	4	3	7	3	0.470949	66.2584	321.528	2.2564	-103.591	-30725.1	26858.8	2.00152	64	-8.983	0.069	4.4572	4.52615	-4.4572	-10.2197	-10.3618	-4.5727	-4.52615	-0.110469	-2.19465	-0.455654
Trazodone	0	1	1	1	0	0	0	91	5	4.86255	3	0	3	12	2.15607	44.3853	361.524	5.12584	49.4507	-32871.6	28749.2	3.39019	68	-8.346	-0.843	4.59448	3.7519	-4.59448	-11.1942	-10.7591	-4.93516	-3.7519	-0.133266	-2.81314	-0.355475
Triadimefon, (R)-	0	0	0	0	0	0	0	63	5	3.4883	4	0	4	3	3.46773	55.9267	269.1	2.60884	-23.4675	-23822.2	20471.6	5.23234	53	-9.487	-0.515	5.00087	4.48629	-5.00087	-8.2574	-8.37766	-3.70711	-4.48629	-0.111451	-2.78724	-0.358778
Triadimefon, (S)-	0	0	0	0	0	0	0	63	5	3.61172	4	0	4	3	2.6563	53.7546	268.989	2.6858	-23.4682	-23821.3	20470.7	5.23321	53	-9.488	-0.514	5.00081	4.48712	-5.00081	-8.25818	-8.37815	-3.70455	-4.48712	-0.11143	-2.78665	-0.358853
Triazolam	0	0	0	0	0	0	0	63	1	3.37505	3	0	3	3	2.77813	39.1361	284.526	4.25031	97.8193	-27039.5	23512.3	6.76371	57	-9.779	-1.227	5.50287	4.27629	-5.50287	-9.4523	-10.6905	-4.47083	-4.27629	-0.116924	-3.54064	-0.282435
Tribufos	0	0	0	0	0	0	0	81	9	3.83071	1	0	1	0	1.56786	92.6011	301.76	5.33461	-125.935	-19510.2	16667.5	3.38522	52	-8.716	-0.612	4.66397	4.0516	-4.66397	-16.0911	-8.57793	-3.34	-4.0516	-0.123408	-2.68445	-0.372516
Trichloroethylene	1	0	1	1	1	0	0	6	0	1.89155	0	0	0	6	0.693533	0	112.533	3.10413	-3.60525	-2969.94	1910.78	1.08788	15	-10.247	-0.65	5.44833	4.79857	-5.44833	-1.21671	-3.02451	-0.781838	-4.79857	-0.104198	-3.09304	-0.323307
Triclabendazole	0	0	0	0	0	0	0	51	3	3.98542	2	1	3	0	3.37146	60.6209	261.609	7.29027	16.2477	-23204.8	19719.3	6.02823	54	-8.811	-0.988	4.89956	3.91182	-4.89956	-10.0191	-9.95112	-4.04416	-3.91182	-0.127818	-3.06834	-0.325909
Triclosan	0	0	0	0	0	0	0	38	2	3.63134	2	1	3	0	3.82268	31.6318	237.476	5.95972	-55.2543	-17226	14266.9	1.13676	44	-9.59	-0.87	5.22988	4.35967	-5.22988	-6.0886	-8.03738	-3.08429	-4.35967	-0.114688	-3.1369	-0.318786
Triethylenetetramine	0	0	0	0	0	0	0	48	7	3.60521	4	6	10	12	0.008787	86.1553	134.391	-1.10938	4.55977	-9138.01	7413.46	2.44081	31	-9.124	2.547	3.28824	5.83566	-3.28824	-4.05694	-4.07025	-1.74528	-5.83566	-0.0856802	-0.926418	-1.07943
Trifluoromethyl-(X-phenyl)diaziridines (X = 3,4,5-triOMe)	1	0	0	1	0	0	1	57	4	3.14835	5	2	7	6	1.59627	70.0652	214.819	2.43373	-185.471	-25242.3	21062.9	2.57487	53	-9.114	-0.44	4.77689	4.3368	-4.77689	-7.43518	-8.28883	-3.10786	-4.3368	-0.115292	-2.63082	-0.380109
Trifluoromethyl-(X-phenyl)diaziridines (X = 3,4-diOMe)	1	0	0	1	0	0	1	50	3	3.02264	4	2	6	6	2.08539	59.0439	189.875	2.17846	-150.852	-20934.1	17199.4	3.42803	47	-8.889	-0.372	4.63063	4.25826	-4.63063	-6.89363	-7.17117	-2.80527	-4.25826	-0.117419	-2.51778	-0.397175
Trifluoromethyl-(X-phenyl)diaziridines (X = 3-Me-4-OMe)	1	0	0	1	0	0	1	49	2	2.97782	3	2	5	6	2.59691	50.9402	190.993	2.48121	-124.173	-18704.5	15264.5	4.07632	44	-9.217	-0.255	4.73602	4.48074	-4.73602	-6.41151	-6.74359	-2.68453	-4.48074	-0.111589	-2.50292	-0.399533
Trifluoromethyl-(X-phenyl)diaziridines (X = 4-OEt)	1	0	0	1	0	0	1	49	3	3.13619	3	2	5	6	2.31529	51.359	189.425	2.37506	-123.672	-18512	15072	4.27805	44	-9.373	-0.277	4.82499	4.54822	-4.82499	-6.37362	-6.77033	-2.68213	-4.54822	-0.109933	-2.5593	-0.390731
Trifluoromethyl-(X-phenyl)diaziridines (X = 4-OMe)	1	0	0	1	0	0	1	43	2	2.9112	3	2	5	6	2.43282	51.6661	169.302	2.0123	-115.244	-16835.9	13546	3.68133	41	-9.435	-0.329	4.88238	4.55292	-4.88238	-5.97515	-6.36879	-2.49343	-4.55292	-0.10982	-2.61784	-0.381994
Triiodothyroxine	0	0	0	0	0	0	0	57	5	3.82447	5	4	9	6	5.32402	100.134	285.457	5.15857	-68.0953	-28593	24551.7	3.58825	61	-8.596	-0.835	4.71574	3.8804	-4.71574	-8.60734	-11.9962	-4.19367	-3.8804	-0.128853	-2.86546	-0.348985
Trimethoprim	1	0	1	1	0	1	0	65	5	3.65077	5	4	9	6	2.65949	105.897	220.878	2.01777	-64.9586	-25821.3	22228.7	3.785	56	-8.682	0.013	4.33447	4.34706	-4.33447	-9.06403	-9.1145	-3.84789	-4.34706	-0.11502	-2.16095	-0.462758
Trimethylamine	0	0	0	0	0	0	0	21	0	1.3624	1	0	1	3	0.4632	5.21815	101.634	0.490271	-6.18874	-2568.23	1892.13	1.75897	13	-8.833	3.024	2.9047	5.9286	-2.9047	-1.7041	-1.52124	-0.730622	-5.9286	-0.084337	-0.711576	-1.40533
Triptolide	0	0	0	0	0	0	0	116	0	3.70395	6	1	7	9	0.715173	88.6231	277.465	-0.323065	-160.654	-39073.3	34523.9	4.73538	70	-10.186	-0.435	5.31025	4.87553	-5.31025	-10.1417	-11.8455	-4.7512	-4.87553	-0.102553	-2.89187	-0.345797
tris-(4-Chlorophenyl)methanol (TCPM)	0	0	0	0	0	0	0	61	0	4.13443	1	1	2	0	2.63186	19.8942	329.485	6.1414	-3.20767	-26538.9	22934	1.70346	58	-9.75	-0.685	5.21723	4.53258	-5.21723	-8.79084	-10.6489	-4.41058	-4.53258	-0.110313	-3.00265	-0.33304
Troglitazone	1	1	0	1	0	1	0	109	5	4.78138	5	2	7	9	4.66755	114.816	366.272	5.14542	-194.196	-45006.9	39853.6	1.28236	82	-8.52	-1.317	4.91884	3.60161	-4.91884	-16.5479	-13.744	-5.86897	-3.60161	-0.138827	-3.35891	-0.297716
Trovafloxacin	1	1	0	1	0	0	1	86	3	4.18725	5	3	8	21	1.61045	98.525	299.183	1.59473	-147.106	-43109.4	37424.2	8.59008	77	-8.896	-1.109	5.00241	3.89355	-5.00241	-12.9651	-12.9327	-5.2629	-3.89355	-0.128417	-3.21353	-0.311184
Trypaflavine	0	0	0	0	0	0	0	54	0	3.16077	0	4	4	6	1.10497	56.2812	189.159	1.84592	188.491	-16480.9	14019.6	2.21642	42	-11.723	-4.76	8.24158	3.48155	-8.24158	-7.92398	-7.18151	-3.35153	-3.48155	-0.143614	-9.75482	-0.102513
TSU-68	0	0	0	0	0	0	0	73	4	3.84025	3	3	6	15	1.25308	88.6536	263.879	2.42629	-90.5069	-27395.5	23682.6	2.82252	59	-8.621	-1.013	4.81715	3.80423	-4.81715	-9.87204	-10.0622	-4.34432	-3.80423	-0.131433	-3.04988	-0.327882
TZB-30878	0	0	0	0	0	0	0	125	6	6.13017	5	2	7	24	1.92535	77.1204	415.8	4.03591	34.2381	-44034.4	39119.5	2.73228	84	-8.448	-0.592	4.52005	3.92782	-4.52005	-13.9914	-13.5921	-6.16251	-3.92782	-0.127297	-2.60079	-0.384499
U73122	0	0	0	0	0	0	0	151	9	5.04055	4	1	5	18	2.96289	63.7185	487.937	4.73807	-115.194	-55087.1	49726.2	2.99885	92	-8.65	-1.237	4.94372	3.70625	-4.94372	-13.5368	-15.3662	-6.4547	-3.70625	-0.134907	-3.29718	-0.303289
UK-383,367	0	0	0	0	0	0	0	88	5	3.91074	6	4	10	12	4.79547	136.883	238.326	1.46417	-112.924	-31111.1	27019.9	3.2136	64	-10.149	-1.092	5.6205	4.52899	-5.6205	-8.62879	-10.9142	-4.11414	-4.52899	-0.1104	-3.48754	-0.286735
UK-427,857	0	0	0	0	0	0	0	158	7	5.49027	4	1	5	9	1.59719	62.0563	523.739	5.57284	-131.02	-62668.5	56393.9	6.46133	101	-9.364	-0.063	4.71303	4.65053	-4.71303	-15.0579	-15.6942	-6.80994	-4.65052	-0.107515	-2.38819	-0.418727
UK-469,413	0	0	0	0	0	0	0	100	5	4.06327	5	2	7	9	0.497998	77.2118	344.554	3.87184	99.3296	-36475.5	32302.3	3.5433	71	-8.033	-0.605	4.31905	3.71416	-4.31905	-12.2299	-11.2516	-5.16021	-3.71416	-0.13462	-2.51123	-0.398212
UK-469,413 (analog A)	0	0	0	0	0	0	0	107	7	4.16009	6	2	8	9	0.829633	86.2751	366.357	2.90891	62.8397	-42177	37559	2.6495	77	-8.032	-0.572	4.30185	3.72985	-4.30185	-12.9363	-12.1866	-5.47898	-3.72985	-0.134054	-2.48079	-0.403097
UK-469,413 (analog B)	0	0	0	0	0	0	0	113	8	4.31146	6	2	8	9	0.496434	86.9675	388.602	3.32274	58.4368	-44458.8	39690.9	4.08666	80	-8.066	-0.657	4.36167	3.70445	-4.36167	-13.3492	-12.5937	-5.66427	-3.70445	-0.134973	-2.56775	-0.389446
UK-469,413 (analog C)	0	0	0	0	0	0	0	92	5	4.03347	6	2	8	9	1.76816	87.9832	307.982	2.69871	118.79	-34399.3	30326.5	1.96553	68	-8.214	-0.917	4.56598	3.64852	-4.56598	-11.7787	-10.9342	-4.91982	-3.64852	-0.137042	-2.85708	-0.350008
UK-469,413 (analog D)	0	0	0	0	0	0	0	119	5	4.39101	6	2	8	9	0.790889	86.6777	387.473	3.58691	52.0427	-46943	42052	3.85861	82	-8.001	-0.533	4.2673	3.73392	-4.2673	-13.8325	-12.9509	-5.87837	-3.73392	-0.133908	-2.43844	-0.410098
Valproic acid	0	0	0	0	0	0	0	46	2	2.58361	2	1	3	3	2.01265	40.2317	169.399	2.91114	-132.515	-9538.51	7747.78	1.81936	30	-10.915	1.031	4.9423	5.97292	-4.9423	-3.58615	-4.50369	-1.74636	-5.97292	-0.0837112	-2.04476	-0.489055
Valpromide	0	0	0	0	0	0	0	48	2	2.50635	1	2	3	6	2.58344	44.6043	171.187	2.24425	-85.7955	-9492.16	7797.08	3.5539	30	-10.217	1.443	4.38699	5.82959	-4.38699	-3.7649	-4.34865	-1.77727	-5.82959	-0.0857694	-1.65069	-0.605807
Valsartan	0	0	0	0	0	0	0	109	9	4.48368	6	2	8	9	2.19338	113.494	392.897	3.74235	-47.4261	-48593.8	43438.3	6.18246	84	-9.301	-0.877	5.08901	4.21179	-5.08901	-13.1315	-14.5171	-6.06702	-4.21179	-0.118714	-3.07447	-0.32526
Vanillin	0	0	0	0	0	0	0	29	1	2.49503	3	1	4	3	1.50821	50.8965	129.046	1.09686	-85.3521	-9365.76	7390.18	2.54646	29	-8.957	-0.679	4.818	4.13855	-4.818	-4.71894	-4.92303	-2.01597	-4.13855	-0.120815	-2.8045	-0.35657
Varenicline	0	0	0	0	0	0	0	59	0	2.84773	3	1	4	3	0.827148	37.2632	194.131	1.13533	73.106	-15498.6	13168.7	3.58543	40	-9.067	-0.81	4.9382	4.12866	-4.9382	-7.02995	-7.02552	-3.19391	-4.12865	-0.121105	-2.95324	-0.338611
Vatalanib	0	0	0	0	0	0	0	69	4	4.39055	3	1	4	3	3.03624	44.7935	313.424	5.17157	118.282	-27765.2	24095.9	9.62753	61	-8.576	-1.286	4.9311	3.64475	-4.9311	-11.2033	-10.4607	-5.00352	-3.64475	-0.137184	-3.33572	-0.299785
Verapamil, (R)-	0	0	0	0	0	0	0	128	12	4.6451	5	0	5	3	1.86925	67.5408	509.937	4.42356	-112.429	-55921	50539.8	3.59111	90	-8.836	0.008	4.41404	4.42214	-4.41404	-14.0044	-14.142	-6.31967	-4.42214	-0.113067	-2.20298	-0.453932
Verapamil, (S)-	0	0	0	0	0	0	0	128	12	5.19194	5	0	5	3	1.30996	67.3758	503.894	4.70231	-112.035	-52246.5	46865	5.84181	90	-8.057	-0.192	4.12481	3.93262	-4.12481	-14.5913	-13.6855	-6.30465	-3.93262	-0.127142	-2.1632	-0.462278
Vernolate	1	1	1	1	0	0	0	61	7	3.21781	1	0	1	6	1.35777	40.6463	248.684	5.21068	-81.8542	-13512.2	11340.8	2.35146	39	-8.869	-0.337	4.60331	4.26609	-4.60331	-8.50552	-5.5191	-2.37857	-4.26609	-0.117203	-2.48359	-0.402643
Vicriviroc	0	0	0	0	0	0	0	147	6	5.7612	6	0	6	12	1.75723	60.4065	536.316	5.21332	-206.481	-66251.9	59380.1	4.09328	104	-8.984	-0.692	4.83775	4.14595	-4.83775	-15.387	-16.3995	-6.82779	-4.14595	-0.1206	-2.82249	-0.354297
Vincristine	0	0	0	0	0	0	0	234	10	5.23885	12	3	15	27	1.23368	164.21	685.116	3.62608	-311.794	-145793	135692	4.39273	160	-8.15	-0.044	4.09728	4.05287	-4.09728	-26.4438	-25.0312	-11.0435	-4.05287	-0.123369	-2.07109	-0.482838
Voriconazole	0	0	0	0	0	0	0	68	1	3.50574	5	1	6	0	2.10607	66.1484	277.641	1.45073	-74.1637	-34749.7	29973.9	2.21418	65	-10.195	-0.932	5.56362	4.63186	-5.56362	-10.0125	-11.2413	-4.48428	-4.63186	-0.107948	-3.3414	-0.299275
Wortmannin	0	0	0	0	0	0	0	112	4	3.71615	8	0	8	18	0.05672	109.144	330.772	0.859632	-275.893	-50899.9	45389.4	3.86161	82	-10.028	-1.414	5.72084	4.3068	-5.72084	-11.9511	-14.6738	-5.55494	-4.3068	-0.116096	-3.79958	-0.263187
Ximelagatran	0	0	0	0	0	0	0	129	11	4.53125	7	5	12	24	1.68013	150.458	406.368	1.58004	-161.44	-57495.6	51668.2	6.54784	93	-8.671	-0.114	4.39212	4.27861	-4.39212	-14.2766	-14.6202	-6.13484	-4.27861	-0.11686	-2.25432	-0.443592
YM-64227	0	0	0	0	0	0	0	80	2	3.36903	3	0	3	9	2.68936	39.3892	280.303	2.91116	-29.9557	-23658.9	20555.2	6.47146	53	-9.177	-1	5.08814	4.08858	-5.08814	-8.32702	-8.809	-3.80099	-4.08858	-0.122292	-3.16604	-0.315852
Yuanhuacine	0	0	0	0	0	0	0	182	11	5.30282	10	3	13	30	3.6003	138.294	552.473	3.20902	-343.684	-97603.3	89513.6	2.75087	126	-9.388	-0.579	4.98345	4.4042	-4.98345	-18.7257	-21.342	-8.60836	-4.4042	-0.113528	-2.81945	-0.35468
Zafirlukast	1	0	0	1	0	0	0	137	9	6.09387	6	2	8	12	2.21474	122.277	496.589	5.92295	-183.714	-65224.5	58463.5	5.7046	107	-8.123	-0.348	4.23524	3.88753	-4.23524	-19.7664	-17.0608	-7.69208	-3.88753	-0.128616	-2.30702	-0.433459
ZD6126	0	0	0	0	0	0	0	96	6	4.02219	8	3	11	6	3.62045	143.17	306.308	1.53313	-373.69	-47497.9	41990	3.2654	81	-8.451	-0.569	4.50964	3.94089	-4.50964	-12.39	-13.0128	-5.45462	-3.94089	-0.126875	-2.58023	-0.387562
Zidovudine (AZT)	0	0	0	0	0	0	0	58	3	3.36802	6	2	8	18	0.695473	126.497	156.055	-1.33425	-93.4469	-23079.7	19564.7	1.31255	51	-9.624	-0.648	5.13618	4.48806	-5.13618	-8.04404	-8.28337	-3.28626	-4.48806	-0.111407	-2.93895	-0.340258
Zileuton	0	1	0	1	0	0	0	47	3	3.13775	2	3	5	9	4.5419	89.7116	163.953	2.84734	-27.7361	-16141.8	13489.5	3.73867	42	-8.633	-0.692	4.66224	3.97057	-4.66224	-9.90985	-7.07932	-3.08782	-3.97057	-0.125926	-2.7372	-0.365337
Ziprasidone	0	0	0	0	0	0	0	95	4	5.45121	3	1	4	12	1.72298	77.789	345.363	3.66666	32.3133	-34741	30394.5	3.86283	72	-8.321	-0.667	4.49396	3.82679	-4.49396	-14.3016	-11.9138	-5.43212	-3.82679	-0.130658	-2.63872	-0.378972
Zomepirac	1	0	0	1	1	0	0	58	4	3.6704	3	1	4	6	1.60542	60.7165	254.837	2.62174	-97.5163	-22846.8	19476.2	3.53826	52	-9.056	-0.822	4.93916	4.11697	-4.93916	-8.03267	-8.55711	-3.66716	-4.11697	-0.121449	-2.96278	-0.337521
Zonampanel	0	0	0	0	0	0	0	56	3	3.55222	7	2	9	18	3.12857	143.587	161.895	0.572934	-85.4159	-30764.9	26347.3	2.2417	61	-9.642	-2.109	5.8759	3.76658	-5.8759	-10.1208	-11.1608	-4.24819	-3.76658	-0.132747	-4.58324	-0.218186

## Sheet: Description
Column	Type	Source	Description
Molecule	Text	Literature	Name of the molecule
ReactG1	Boolean	Literature	The molecule gives first generation reactive metabolites
ReactG2	Boolean	Literature	The molecule gives second generation reactive metabolites
ReactG3+	Boolean	Literature	The molecule gives third or more generation reactive metabolites
ReactGAll	Boolean	Literature	The molecule gives reactive metabolites at least in one metabolic generation
ReactG1_Ox_Csp2_Csp	Boolean	Literature	The molecule gives first generation reactive metabolites by oxidations of Csp2 and Csp atoms
ReactG1_Ox_Quin	Boolean	Literature	The molecule gives first generation reactive metabolites by oxidations to quinones or analogues
ReactG1_Ox_NH_NOH	Boolean	Literature	The molecule gives first generation reactive metabolites by oxidations of NH or NOH moieties
Angles	Integer	VEGA ZZ	Number of bond angles
Rotors	Integer	VEGA ZZ	Number of rotors (flexible dihedral angles)
Radius_Gyration	Float	VEGA ZZ	Radius of gyration
HBA	Integer	VEGA ZZ	Number of H-bond acceptors
HBD	Integer	VEGA ZZ	Number of H-bond donors
HBT	Integer	VEGA ZZ	Number of H-bond acceptors and donors (HBA + HBD)
Impropers	Integer	VEGA ZZ	Number of pyramidal angles (out of plane)
Lipole	Float	VEGA ZZ	Momentum of lypophilicity
PSA	Float	VEGA ZZ	Polar surface area
ASA	Float	VEGA ZZ	Apolar surface area
LogP_MLP	Float	VEGA ZZ	Logarithm of the partition coefficient calculated by Testa's MLP method
HEAT_OF_FORMATION	Float	MOPAC 2016	Heat of formation
ELECTRONIC_ENERGY	Float	MOPAC 2016	Electronic energy
CORE-CORE_REPULSION	Float	MOPAC 2016	Core-core repulsion
DIPOLE	Float	MOPAC 2016	Dipole moment
FILLED_LEVELS	Integer	MOPAC 2016	Number of filled levels
E_HOMO	Float	MOPAC 2016	Energy of the highest occupied molecular orbital
E_LUMO	Float	MOPAC 2016	Energy of the lowest occupied molecular orbital
MULLIKEN_ELECTRONEGATIVITY	Float	MOPAC 2016	Mulliken electronegativity
PARR_&_POPLE_ABSOLUTE_HARDNESS	Float	MOPAC 2016	Parr & Pople absolute hardness
SCHUURMANN_ALPHA	Float	MOPAC 2016	Schuurmann MO shift alpha
Dn_TOTAL	Float	MOPAC 2016	Molecular nucleophilic delocalizability
De_TOTAL	Float	MOPAC 2016	Molecular electrophilic delocalizability
piS_TOTAL	Float	MOPAC 2016	Molecular self-polarizability
Hardness	Float	MOPAC 2016	Hardness
Sofness	Float	MOPAC 2016	Sofness
Omega	Float	MOPAC 2016	Electronegativity index defined by Parr et al.
Nucleo	Float	MOPAC 2016	Nucleophilicity index defined by Parr et al.
